# Supplementary material for: An eight-founder wheat MAGIC population allows fine-mapping of flowering time loci and provides novel insights into the genetic control of flowering time
Source: Theor Appl Genet. 2024 Nov 22;137(12):277. doi: 10.1007/s00122-024-04787-7 (PMC11584503; doi:10.1007/s00122-024-04787-7)
Supplement: Supplementary file 4 — Supplementary file4 (XLSX 4202 KB) [file 122_2024_4787_MOESM4_ESM.xlsx]

## Sheet: Supplementary Table 12 Legend
Supplementary Table 12. Predicted gene content within the intervals of the ten 'major' QTL. Gene content is based on the high-confidence (HC) and low-confidence (LC) gene model annotation (RefSeq v1.1) of the wheat reference genome assembly of cultivar Chinese Spring (RefSeq v1.0; IWGSC, 2018). Candidate genes are highlighted in yellow. Genes annotated as 'Protein FAR1-RELATED SEQUENCE 5' are hig…

## Sheet: 1B
	Gene ID	Annotation	Chromosome	Start (bp)	Stop (bp)	Orientation	Blast-Hit-Accession	Human-Readable-Description	Pfam-IDs-(Description)	Interpro-IDs-(Description)	GO-IDs-(Description)-via-Interpro	Gene-or-TE-TE?-U (via-function)	Pfam-IDs	Interpro-IDs	GO-IDs-via-Interpro
1	TraesCS1B02G465800	IWGSC_v1.1_201706	chr1B	676270604	676272998	-	AT3G18330.1	F-box family protein	PF12937: F-box-like	IPR001810: F-box domain	GO:0005515 MF: protein binding	TE?	PF12937	IPR001810	GO:0005515
2	TraesCS1B02G773300LC	IWGSC_v1.1_201706	chr1B	676395683	676396515	-	tr|M8C5Z2|M8C5Z2_AEGTA	ATP synthase subunit alpha	PF02874: ATP synthase alpha/beta family, beta-barrel domain; PF00006: ATP synthase alpha/beta family, nucleotide-binding domain	IPR000194: ATPase, F1/V1/A1 complex, alpha/beta subunit, nucleotide-binding domain; IPR004100: ATPase, F1/V1/A1 complex, alpha/beta subunit, N-terminal domain; IPR023366: ATP synthase subunit alpha-like domain; IPR027417: P-loop containing nucleoside triphosphate hydrolase	GO:0005524 MF: ATP binding;GO:0015992 BP: proton transport;GO:0046034 BP: ATP metabolic process	G	PF02874; PF00006	IPR000194; IPR004100; IPR023366; IPR027417	GO:0005524; GO:0015992; GO:0046034
3	TraesCS1B02G773400LC	IWGSC_v1.1_201706	chr1B	676552355	676557286	-	sp|Q5WZJ0|RS13_LEGPL	30S ribosomal protein S13				G
4	TraesCS1B02G773500LC	IWGSC_v1.1_201706	chr1B	676557415	676557732	-	tr|Q2QSZ7|Q2QSZ7_ORYSJ	Retrotransposon protein, putative, Ty3-gypsy subclass		IPR001878: Zinc finger, CCHC-type	GO:0003676 MF: nucleic acid binding;GO:0008270 MF: zinc ion binding	TE		IPR001878	GO:0003676; GO:0008270
5	TraesCS1B02G773600LC	IWGSC_v1.1_201706	chr1B	676600784	676601359	-	tr|Q2QLW7|Q2QLW7_ORYSJ	Retrotransposon protein, putative, unclassified	PF14111: Domain of unknown function (DUF4283)	IPR025558: Domain of unknown function DUF4283		TE	PF14111	IPR025558
6	TraesCS1B02G465900	IWGSC_v1.1_201706	chr1B	676706819	676712212	-	AT2G33170.2	Leucine-rich repeat receptor-like protein kinase family protein	PF08263: Leucine rich repeat N-terminal domain; PF13855: Leucine rich repeat; PF12799: Leucine Rich repeats (2 copies)	IPR001611: Leucine-rich repeat; IPR003591: Leucine-rich repeat, typical subtype; IPR013210: Leucine-rich repeat-containing N-terminal, plant-type; IPR025875: Leucine rich repeat 4; IPR032675: Leucine-rich repeat domain, L domain-like	GO:0005515 MF: protein binding	G	PF08263; PF13855; PF12799	IPR001611; IPR003591; IPR013210; IPR025875; IPR032675	GO:0005515
7	TraesCS1B02G466000	IWGSC_v1.1_201706	chr1B	676714353	676717767	-	AT2G33170.2	Leucine-rich repeat receptor-like protein kinase family protein	PF08263: Leucine rich repeat N-terminal domain; PF13516: Leucine Rich repeat; PF13855: Leucine rich repeat	IPR001611: Leucine-rich repeat; IPR003591: Leucine-rich repeat, typical subtype; IPR013210: Leucine-rich repeat-containing N-terminal, plant-type; IPR032675: Leucine-rich repeat domain, L domain-like	GO:0005515 MF: protein binding	G	PF08263; PF13516; PF13855	IPR001611; IPR003591; IPR013210; IPR032675	GO:0005515
8	TraesCS1B02G773700LC	IWGSC_v1.1_201706	chr1B	676736987	676737373	+	AT3G26855.1	RNA-directed DNA polymerase (reverse transcriptase)-related family protein	PF13966: zinc-binding in reverse transcriptase	IPR026960: Reverse transcriptase zinc-binding domain		TE	PF13966	IPR026960
9	TraesCS1B02G466100	IWGSC_v1.1_201706	chr1B	676738974	676739627	-	tr|B6SSS5|B6SSS5_MAIZE	Type II proteinase inhibitor family protein	PF02428: Potato type II proteinase inhibitor family	IPR003465: Proteinase inhibitor I20	GO:0004867 MF: serine-type endopeptidase inhibitor activity	G	PF02428	IPR003465	GO:0004867
10	TraesCS1B02G466200	IWGSC_v1.1_201706	chr1B	676745851	676747338	+	tr|B6TQA1|B6TQA1_MAIZE	Pathogen-related protein		IPR032710: NTF2-like domain		G		IPR032710
11	TraesCS1B02G773800LC	IWGSC_v1.1_201706	chr1B	676753369	676754861	-	AT3G59990.4	methionine aminopeptidase 2B	PF06839: GRF zinc finger	IPR010666: Zinc finger, GRF-type	GO:0008270 MF: zinc ion binding	G	PF06839	IPR010666	GO:0008270
12	TraesCS1B02G773900LC	IWGSC_v1.1_201706	chr1B	676770463	676771536	-	AT2G34320.1	Polynucleotidyl transferase, ribonuclease H-like superfamily protein	PF13966: zinc-binding in reverse transcriptase; PF13456: Reverse transcriptase-like	IPR012337: Ribonuclease H-like domain; IPR026960: Reverse transcriptase zinc-binding domain	GO:0003676 MF: nucleic acid binding	TE	PF13966; PF13456	IPR012337; IPR026960	GO:0003676
13	TraesCS1B02G466300	IWGSC_v1.1_201706	chr1B	676775277	676779764	-	tr|A0A072TXQ6|A0A072TXQ6_MEDTR	Phosphoglucan phosphatase LSF1	PF00782: Dual specificity phosphatase, catalytic domain; PF16561: Glycogen recognition site of AMP-activated protein kinase	IPR000340: Dual specificity phosphatase, catalytic domain; IPR013783: Immunoglobulin-like fold; IPR014756: Immunoglobulin E-set; IPR020422: Dual specificity protein phosphatase domain; IPR029021: Protein-tyrosine phosphatase-like; IPR032640: AMP-activated protein kinase, glycogen-binding domain	GO:0006470 BP: protein dephosphorylation;GO:0008138 MF: protein tyrosine/serine/threonine phosphatase activity	G	PF00782; PF16561	IPR000340; IPR013783; IPR014756; IPR020422; IPR029021; IPR032640	GO:0006470; GO:0008138
14	TraesCS1B02G774000LC	IWGSC_v1.1_201706	chr1B	676800347	676800586	+	tr|Q10IA6|Q10IA6_ORYSJ	Retrotransposon protein, putative, unclassified	PF14111: Domain of unknown function (DUF4283)	IPR025558: Domain of unknown function DUF4283		TE	PF14111	IPR025558
15	TraesCS1B02G774100LC	IWGSC_v1.1_201706	chr1B	676804884	676805585	+	AT2G34320.1	Polynucleotidyl transferase, ribonuclease H-like superfamily protein	PF13456: Reverse transcriptase-like	IPR012337: Ribonuclease H-like domain	GO:0003676 MF: nucleic acid binding	TE	PF13456	IPR012337	GO:0003676
16	TraesCS1B02G466400	IWGSC_v1.1_201706	chr1B	676810199	676829128	+	tr|A0A072TGX0|A0A072TGX0_MEDTR	Disease resistance protein	PF00931: NB-ARC domain	IPR001611: Leucine-rich repeat; IPR002182: NB-ARC; IPR011991: Winged helix-turn-helix DNA-binding domain; IPR027417: P-loop containing nucleoside triphosphate hydrolase; IPR032675: Leucine-rich repeat domain, L domain-like	GO:0005515 MF: protein binding;GO:0043531 MF: ADP binding	G	PF00931	IPR001611; IPR002182; IPR011991; IPR027417; IPR032675	GO:0005515; GO:0043531
17	TraesCS1B02G466500	IWGSC_v1.1_201706	chr1B	676851803	676856728	+	tr|A0A0U2I197|A0A0U2I197_ORYSA	NBS-LRR-like resistance protein	PF00931: NB-ARC domain	IPR001611: Leucine-rich repeat; IPR002182: NB-ARC; IPR011991: Winged helix-turn-helix DNA-binding domain; IPR027417: P-loop containing nucleoside triphosphate hydrolase; IPR032675: Leucine-rich repeat domain, L domain-like	GO:0005515 MF: protein binding;GO:0043531 MF: ADP binding	G	PF00931	IPR001611; IPR002182; IPR011991; IPR027417; IPR032675	GO:0005515; GO:0043531
18	TraesCS1B02G774200LC	IWGSC_v1.1_201706	chr1B	676857860	676859378	+	tr|A0A151QS98|A0A151QS98_CAJCA	Protein FAR1-RELATED SEQUENCE 5	PF04434: SWIM zinc finger	IPR006564: Zinc finger, PMZ-type; IPR007527: Zinc finger, SWIM-type	GO:0008270 MF: zinc ion binding	TE	PF04434	IPR006564; IPR007527	GO:0008270
19	TraesCS1B02G466600	IWGSC_v1.1_201706	chr1B	676879333	676879620	-	tr|A0A199UXR2|A0A199UXR2_ANACO	B3 domain-containing protein	PF02362: B3 DNA binding domain	IPR003340: B3 DNA binding domain; IPR015300: DNA-binding pseudobarrel domain	GO:0003677 MF: DNA binding	G	PF02362	IPR003340; IPR015300	GO:0003677
20	TraesCS1B02G774300LC	IWGSC_v1.1_201706	chr1B	676908150	676909352	-	tr|B9H2Q3|B9H2Q3_POPTR	Leucine-rich repeat receptor-like protein kinase	PF08263: Leucine rich repeat N-terminal domain; PF13855: Leucine rich repeat	IPR001611: Leucine-rich repeat; IPR003591: Leucine-rich repeat, typical subtype; IPR013210: Leucine-rich repeat-containing N-terminal, plant-type; IPR032675: Leucine-rich repeat domain, L domain-like	GO:0005515 MF: protein binding	G	PF08263; PF13855	IPR001611; IPR003591; IPR013210; IPR032675	GO:0005515
21	TraesCS1B02G466700	IWGSC_v1.1_201706	chr1B	676949850	676951079	+	tr|C1K3M2|C1K3M2_WHEAT	Pm3-like disease resistance protein	PF00931: NB-ARC domain	IPR002182: NB-ARC; IPR027417: P-loop containing nucleoside triphosphate hydrolase	GO:0043531 MF: ADP binding	G	PF00931	IPR002182; IPR027417	GO:0043531
22	TraesCS1B02G466800	IWGSC_v1.1_201706	chr1B	676951850	676953268	+	tr|A0A0U2I197|A0A0U2I197_ORYSA	NBS-LRR-like resistance protein		IPR032675: Leucine-rich repeat domain, L domain-like		G		IPR032675
23	TraesCS1B02G466900	IWGSC_v1.1_201706	chr1B	676983741	677027164	-	tr|C6ZS21|C6ZS21_SOYBN	Disease resistance protein	PF00931: NB-ARC domain	IPR002182: NB-ARC; IPR011991: Winged helix-turn-helix DNA-binding domain; IPR027417: P-loop containing nucleoside triphosphate hydrolase; IPR032675: Leucine-rich repeat domain, L domain-like	GO:0043531 MF: ADP binding	G	PF00931	IPR002182; IPR011991; IPR027417; IPR032675	GO:0043531
24	TraesCS1B02G774400LC	IWGSC_v1.1_201706	chr1B	677031457	677032029	+	AT5G22370.3	P-loop containing nucleoside triphosphate hydrolases superfamily protein				G
25	TraesCS1B02G774500LC	IWGSC_v1.1_201706	chr1B	677032386	677033120	+	tr|M7ZJZ7|M7ZJZ7_TRIUA	Heat shock 70 kDa protein 4L				G
26	TraesCS1B02G467000	IWGSC_v1.1_201706	chr1B	677036068	677037504	-	tr|Q6J330|Q6J330_PYRPY	Leucine-rich repeat receptor-like protein kinase	PF13855: Leucine rich repeat	IPR001611: Leucine-rich repeat; IPR003591: Leucine-rich repeat, typical subtype; IPR032675: Leucine-rich repeat domain, L domain-like	GO:0005515 MF: protein binding	G	PF13855	IPR001611; IPR003591; IPR032675	GO:0005515
27	TraesCS1B02G467100	IWGSC_v1.1_201706	chr1B	677090777	677093679	+	tr|W4ZN09|W4ZN09_WHEAT	RNA polymerase sigma factor	PF04542: Sigma-70 region 2; PF04539: Sigma-70 region 3; PF04545: Sigma-70, region 4	IPR000943: RNA polymerase sigma-70; IPR007624: RNA polymerase sigma-70 region 3; IPR007627: RNA polymerase sigma-70 region 2; IPR007630: RNA polymerase sigma-70 region 4; IPR011991: Winged helix-turn-helix DNA-binding domain; IPR013324: RNA polymerase sigma factor, region 3/4; IPR013325: RNA polymerase sigma factor, region 2; IPR014284: RNA polymerase sigma-70 like domain	GO:0003677 MF: DNA binding;GO:0003700 MF: transcription factor activity, sequence-specific DNA binding;GO:0006352 BP: DNA-templated transcription, initiation;GO:0006355 BP: regulation of transcription, DNA-templated;GO:0016987 MF: sigma factor activity	G	PF04542; PF04539; PF04545	IPR000943; IPR007624; IPR007627; IPR007630; IPR011991; IPR013324; IPR013325; IPR014284	GO:0003677; GO:0003700; GO:0006352; GO:0006355; GO:0016987
28	TraesCS1B02G467200	IWGSC_v1.1_201706	chr1B	677120883	677121731	-	tr|W9RLE9|W9RLE9_9ROSA	F-box protein	PF00646: F-box domain	IPR001810: F-box domain; IPR017451: F-box associated interaction domain	GO:0005515 MF: protein binding	TE?	PF00646	IPR001810; IPR017451	GO:0005515
29	TraesCS1B02G467300	IWGSC_v1.1_201706	chr1B	677131140	677131847	+	tr|B9HS70|B9HS70_POPTR	Plant basic secretory family protein	PF04450: Peptidase of plants and bacteria	IPR007541: Uncharacterised protein family, basic secretory protein		G	PF04450	IPR007541
30	TraesCS1B02G774600LC	IWGSC_v1.1_201706	chr1B	677150999	677152348	+	sp|P50542|PEX5_HUMAN	Peroxisomal targeting signal 1 receptor				G
31	TraesCS1B02G467400	IWGSC_v1.1_201706	chr1B	677254014	677257494	+	AT3G44810.1	F-box family protein		IPR001810: F-box domain; IPR032675: Leucine-rich repeat domain, L domain-like	GO:0005515 MF: protein binding	TE?		IPR001810; IPR032675	GO:0005515
32	TraesCS1B02G467500	IWGSC_v1.1_201706	chr1B	677273709	677274005	-	tr|Q5NU36|Q5NU36_TRAOH	MADS-box transcription factor	PF00319: SRF-type transcription factor (DNA-binding and dimerisation domain)	IPR002100: Transcription factor, MADS-box	GO:0003677 MF: DNA binding;GO:0046983 MF: protein dimerization activity	G	PF00319	IPR002100	GO:0003677; GO:0046983
33	TraesCS1B02G774700LC	IWGSC_v1.1_201706	chr1B	677302542	677302904	+	tr|A0A0X9ZS04|A0A0X9ZS04_9POAL	NAD(P)H-quinone oxidoreductase subunit I, chloroplastic				G
34	TraesCS1B02G467600	IWGSC_v1.1_201706	chr1B	677304726	677306317	-	AT3G60040.4	F-box family protein	PF08387: FBD	IPR001810: F-box domain; IPR006566: FBD domain; IPR032675: Leucine-rich repeat domain, L domain-like	GO:0005515 MF: protein binding	TE?	PF08387	IPR001810; IPR006566; IPR032675	GO:0005515
35	TraesCS1B02G467700	IWGSC_v1.1_201706	chr1B	677319109	677324053	+	tr|G7LII2|G7LII2_MEDTR	Lectin receptor kinase	PF00139: Legume lectin domain; PF00069: Protein kinase domain	IPR000719: Protein kinase domain; IPR001220: Legume lectin domain; IPR008271: Serine/threonine-protein kinase, active site; IPR011009: Protein kinase-like domain; IPR013320: Concanavalin A-like lectin/glucanase domain; IPR017441: Protein kinase, ATP binding site; IPR019825: Legume lectin, beta chain, Mn/Ca-binding site	GO:0004672 MF: protein kinase activity;GO:0005524 MF: ATP binding;GO:0006468 BP: protein phosphorylation;GO:0030246 MF: carbohydrate binding	G	PF00139; PF00069	IPR000719; IPR001220; IPR008271; IPR011009; IPR013320; IPR017441; IPR019825	GO:0004672; GO:0005524; GO:0006468; GO:0030246
36	TraesCS1B02G774800LC	IWGSC_v1.1_201706	chr1B	677378807	677379031	-	sp|Q9FPT5|UBP1_ARATH	Ubiquitin carboxyl-terminal hydrolase 1	PF00443: Ubiquitin carboxyl-terminal hydrolase	IPR001394: Peptidase C19, ubiquitin carboxyl-terminal hydrolase; IPR028889: Ubiquitin specific protease domain	GO:0016579 BP: protein deubiquitination;GO:0036459 MF: thiol-dependent ubiquitinyl hydrolase activity	G	PF00443	IPR001394; IPR028889	GO:0016579; GO:0036459
37	TraesCS1B02G774900LC	IWGSC_v1.1_201706	chr1B	677379421	677381268	-	AT3G21280.2	ubiquitin carboxyl-terminal hydrolase	PF04578: Protein of unknown function, DUF594; PF00443: Ubiquitin carboxyl-terminal hydrolase	IPR001394: Peptidase C19, ubiquitin carboxyl-terminal hydrolase; IPR007658: Protein of unknown function DUF594; IPR018200: Ubiquitin specific protease, conserved site; IPR028889: Ubiquitin specific protease domain	GO:0006511 BP: ubiquitin-dependent protein catabolic process;GO:0016579 BP: protein deubiquitination;GO:0036459 MF: thiol-dependent ubiquitinyl hydrolase activity	G	PF04578; PF00443	IPR001394; IPR007658; IPR018200; IPR028889	GO:0006511; GO:0016579; GO:0036459
38	TraesCS1B02G467800	IWGSC_v1.1_201706	chr1B	677527503	677530414	+	tr|O24436|O24436_ORYLO	Receptor kinase-like protein	PF13855: Leucine rich repeat; PF07714: Protein tyrosine kinase	IPR000719: Protein kinase domain; IPR001245: Serine-threonine/tyrosine-protein kinase, catalytic domain; IPR001611: Leucine-rich repeat; IPR008271: Serine/threonine-protein kinase, active site; IPR011009: Protein kinase-like domain; IPR017441: Protein kinase, ATP binding site; IPR032675: Leucine-rich repeat domain, L domain-like	GO:0004672 MF: protein kinase activity;GO:0005515 MF: protein binding;GO:0005524 MF: ATP binding;GO:0006468 BP: protein phosphorylation	G	PF13855; PF07714	IPR000719; IPR001245; IPR001611; IPR008271; IPR011009; IPR017441; IPR032675	GO:0004672; GO:0005515; GO:0005524; GO:0006468
39	TraesCS1B02G467900	IWGSC_v1.1_201706	chr1B	677568874	677573175	-	tr|A0A150GE47|A0A150GE47_GONPE	Methyltransferase	PF09445: RNA cap guanine-N2 methyltransferase	IPR019012: RNA cap guanine-N2 methyltransferase; IPR029063: S-adenosyl-L-methionine-dependent methyltransferase	GO:0001510 BP: RNA methylation;GO:0008168 MF: methyltransferase activity;GO:0009452 BP: 7-methylguanosine RNA capping	G	PF09445	IPR019012; IPR029063	GO:0001510; GO:0008168; GO:0009452
40	TraesCS1B02G775000LC	IWGSC_v1.1_201706	chr1B	677578289	677578582	+	tr|B6TCG7|B6TCG7_MAIZE	Transposon protein Pong sub-class				TE
41	TraesCS1B02G468000	IWGSC_v1.1_201706	chr1B	677599605	677603066	+	AT5G35960.2	Protein kinase family protein	PF00069: Protein kinase domain	IPR000719: Protein kinase domain; IPR011009: Protein kinase-like domain; IPR017441: Protein kinase, ATP binding site	GO:0004672 MF: protein kinase activity;GO:0005524 MF: ATP binding;GO:0006468 BP: protein phosphorylation	G	PF00069	IPR000719; IPR011009; IPR017441	GO:0004672; GO:0005524; GO:0006468
42	TraesCS1B02G775100LC	IWGSC_v1.1_201706	chr1B	677605503	677606249	+	AT3G44670.2	Disease resistance protein (TIR-NBS-LRR class) family		IPR032675: Leucine-rich repeat domain, L domain-like		G		IPR032675
43	TraesCS1B02G468200	IWGSC_v1.1_201706	chr1B	677616438	677634748	+	AT3G47890.2	Ubiquitin carboxyl-terminal hydrolase-related protein	PF13968: Domain of unknown function (DUF4220); PF04578: Protein of unknown function, DUF594; PF00443: Ubiquitin carboxyl-terminal hydrolase	IPR001394: Peptidase C19, ubiquitin carboxyl-terminal hydrolase; IPR007658: Protein of unknown function DUF594; IPR018200: Ubiquitin specific protease, conserved site; IPR025315: Domain of unknown function DUF4220; IPR028889: Ubiquitin specific protease domain	GO:0006511 BP: ubiquitin-dependent protein catabolic process;GO:0016579 BP: protein deubiquitination;GO:0036459 MF: thiol-dependent ubiquitinyl hydrolase activity	G	PF13968; PF04578; PF00443	IPR001394; IPR007658; IPR018200; IPR025315; IPR028889	GO:0006511; GO:0016579; GO:0036459
44	TraesCS1B02G468100	IWGSC_v1.1_201706	chr1B	677617563	677620375	-	tr|N1QV20|N1QV20_AEGTA	Ubiquitin carboxyl-terminal hydrolase 2	PF13968: Domain of unknown function (DUF4220); PF04578: Protein of unknown function, DUF594	IPR007658: Protein of unknown function DUF594; IPR025315: Domain of unknown function DUF4220		G	PF13968; PF04578	IPR007658; IPR025315
45	TraesCS1B02G775200LC	IWGSC_v1.1_201706	chr1B	677646455	677646679	+	tr|A0A072VGJ8|A0A072VGJ8_MEDTR	Endonuclease/exonuclease/phosphatase family protein		IPR005135: Endonuclease/exonuclease/phosphatase		TE?		IPR005135
46	TraesCS1B02G775300LC	IWGSC_v1.1_201706	chr1B	677773334	677773624	-	tr|A0A0B2SAW9|A0A0B2SAW9_GLYSO	LINE-1 reverse transcriptase like	PF00078: Reverse transcriptase (RNA-dependent DNA polymerase)	IPR000477: Reverse transcriptase domain		TE	PF00078	IPR000477
47	TraesCS1B02G775400LC	IWGSC_v1.1_201706	chr1B	677777320	677778715	+	tr|A0A1D5TLP8|A0A1D5TLP8_WHEAT	Dirigent protein		IPR001229: Jacalin-like lectin domain		G		IPR001229
48	TraesCS1B02G468300	IWGSC_v1.1_201706	chr1B	677815221	677816368	+	tr|A0A1B6QA90|A0A1B6QA90_SORBI	Dirigent protein	PF01419: Jacalin-like lectin domain	IPR001229: Jacalin-like lectin domain		G	PF01419	IPR001229
49	TraesCS1B02G468400	IWGSC_v1.1_201706	chr1B	677867016	677868183	+	tr|A0A1B6QA90|A0A1B6QA90_SORBI	Dirigent protein	PF01419: Jacalin-like lectin domain	IPR001229: Jacalin-like lectin domain		G	PF01419	IPR001229
50	TraesCS1B02G468500	IWGSC_v1.1_201706	chr1B	677907793	677909146	-	tr|I1H3L8|I1H3L8_BRADI	CST complex subunit TEN1-like protein	PF15490: Telomere-capping, CST complex subunit	IPR000253: Forkhead-associated (FHA) domain; IPR029146: CST complex subunit Ten1, animal and plant type	GO:0003697 MF: single-stranded DNA binding;GO:0005515 MF: protein binding;GO:1990879 CC: CST complex	G	PF15490	IPR000253; IPR029146	GO:0003697; GO:0005515; GO:1990879
51	TraesCS1B02G468600	IWGSC_v1.1_201706	chr1B	677913314	677915244	-	tr|A0A1E5WIL2|A0A1E5WIL2_9POAL	Metacaspase-1	PF06943: LSD1 zinc finger; PF00656: Caspase domain	IPR005735: Zinc finger, LSD1-type; IPR029030: Caspase-like domain		G	PF06943; PF00656	IPR005735; IPR029030
52	TraesCS1B02G775500LC	IWGSC_v1.1_201706	chr1B	677923789	677932830	+	tr|F8WL79|F8WL79_CITUN	Aminopeptidase	PF01433: Peptidase family M1; PF11838: ERAP1-like C-terminal domain	IPR014782: Peptidase M1, membrane alanine aminopeptidase, N-terminal; IPR024571: ERAP1-like C-terminal domain	GO:0008237 MF: metallopeptidase activity;GO:0008270 MF: zinc ion binding	G	PF01433; PF11838	IPR014782; IPR024571	GO:0008237; GO:0008270
53	TraesCS1B02G775600LC	IWGSC_v1.1_201706	chr1B	677987522	677987977	-	tr|I1H3L8|I1H3L8_BRADI	CST complex subunit TEN1-like protein	PF15490: Telomere-capping, CST complex subunit	IPR029146: CST complex subunit Ten1, animal and plant type	GO:0003697 MF: single-stranded DNA binding;GO:1990879 CC: CST complex	G	PF15490	IPR029146	GO:0003697; GO:1990879
54	TraesCS1B02G775700LC	IWGSC_v1.1_201706	chr1B	678042816	678043121	+	AT3G02530.1	TCP-1/cpn60 chaperonin family protein				G
55	TraesCS1B02G468700	IWGSC_v1.1_201706	chr1B	678046588	678050014	+	tr|H8YU79|H8YU79_9CARY	RNA binding protein	PF09598: Stm1; PF04774: Hyaluronan / mRNA binding family	IPR006861: Hyaluronan/mRNA-binding protein; IPR019084: Stm1-like, N-terminal		G	PF09598; PF04774	IPR006861; IPR019084
56	TraesCS1B02G468800	IWGSC_v1.1_201706	chr1B	678050434	678056351	+	tr|Q0WPA7|Q0WPA7_ARATH	Receptor-like protein kinase	PF00069: Protein kinase domain	IPR000719: Protein kinase domain; IPR008271: Serine/threonine-protein kinase, active site; IPR011009: Protein kinase-like domain; IPR017441: Protein kinase, ATP binding site	GO:0004672 MF: protein kinase activity;GO:0005524 MF: ATP binding;GO:0006468 BP: protein phosphorylation	G	PF00069	IPR000719; IPR008271; IPR011009; IPR017441	GO:0004672; GO:0005524; GO:0006468
57	TraesCS1B02G468900	IWGSC_v1.1_201706	chr1B	678064979	678070061	-	tr|D7L1H6|D7L1H6_ARALL	Kinase family protein	PF07714: Protein tyrosine kinase	IPR000719: Protein kinase domain; IPR001245: Serine-threonine/tyrosine-protein kinase, catalytic domain; IPR008266: Tyrosine-protein kinase, active site; IPR011009: Protein kinase-like domain; IPR014729: Rossmann-like alpha/beta/alpha sandwich fold	GO:0004672 MF: protein kinase activity;GO:0005524 MF: ATP binding;GO:0006468 BP: protein phosphorylation	G	PF07714	IPR000719; IPR001245; IPR008266; IPR011009; IPR014729	GO:0004672; GO:0005524; GO:0006468
58	TraesCS1B02G469000	IWGSC_v1.1_201706	chr1B	678206080	678207042	+	AT3G53340.3	nuclear factor Y, subunit B10				G
59	TraesCS1B02G469100	IWGSC_v1.1_201706	chr1B	678218420	678219774	+	AT1G30920.1	F-box family protein	PF12937: F-box-like	IPR001810: F-box domain	GO:0005515 MF: protein binding	TE?	PF12937	IPR001810	GO:0005515
60	TraesCS1B02G469200	IWGSC_v1.1_201706	chr1B	678254205	678257639	+	tr|C0PMA6|C0PMA6_MAIZE	Cytoplasmic membrane protein	PF09835: Uncharacterized protein conserved in bacteria (DUF2062)	IPR018639: Domain of unknown function DUF2062		G	PF09835	IPR018639
61	TraesCS1B02G469300	IWGSC_v1.1_201706	chr1B	678259512	678261620	-	tr|A0A199VMJ2|A0A199VMJ2_ANACO	Pentatricopeptide repeat-containing protein	PF13041: PPR repeat family; PF14432: DYW family of nucleic acid deaminases	IPR002885: Pentatricopeptide repeat; IPR011990: Tetratricopeptide-like helical domain; IPR032867: DYW domain	GO:0005515 MF: protein binding;GO:0008270 MF: zinc ion binding	G	PF13041; PF14432	IPR002885; IPR011990; IPR032867	GO:0005515; GO:0008270
62	TraesCS1B02G469400	IWGSC_v1.1_201706	chr1B	678262382	678268692	-	tr|Q1EPK4|Q1EPK4_MUSAC	Protein kinase family protein	PF00069: Protein kinase domain	IPR000719: Protein kinase domain; IPR008271: Serine/threonine-protein kinase, active site; IPR011009: Protein kinase-like domain; IPR017441: Protein kinase, ATP binding site	GO:0004672 MF: protein kinase activity;GO:0005524 MF: ATP binding;GO:0006468 BP: protein phosphorylation	G	PF00069	IPR000719; IPR008271; IPR011009; IPR017441	GO:0004672; GO:0005524; GO:0006468
63	TraesCS1B02G775800LC	IWGSC_v1.1_201706	chr1B	678309014	678309829	+	tr|Q10IA6|Q10IA6_ORYSJ	Retrotransposon protein, putative, unclassified	PF13966: zinc-binding in reverse transcriptase	IPR026960: Reverse transcriptase zinc-binding domain		TE	PF13966	IPR026960
64	TraesCS1B02G469500	IWGSC_v1.1_201706	chr1B	678310982	678319110	+	AT1G69550.1	disease resistance protein (TIR-NBS-LRR class)	PF00560: Leucine Rich Repeat	IPR001611: Leucine-rich repeat; IPR003591: Leucine-rich repeat, typical subtype; IPR006553: Leucine-rich repeat, cysteine-containing subtype; IPR032675: Leucine-rich repeat domain, L domain-like	GO:0005515 MF: protein binding	G	PF00560	IPR001611; IPR003591; IPR006553; IPR032675	GO:0005515
65	TraesCS1B02G775900LC	IWGSC_v1.1_201706	chr1B	678403153	678403326	-	AT4G13650.1	Pentatricopeptide repeat (PPR) superfamily protein				G
66	TraesCS1B02G469600	IWGSC_v1.1_201706	chr1B	678404549	678405588	+	tr|A0A061E4Q7|A0A061E4Q7_THECC	Cysteine/Histidine-rich C1 domain family protein	PF03107: C1 domain	IPR004146: DC1		G	PF03107	IPR004146
67	TraesCS1B02G469700	IWGSC_v1.1_201706	chr1B	678431974	678445604	-	tr|Q9LG50|Q9LG50_ORYSJ	NBS-LRR disease resistance protein-like	PF00931: NB-ARC domain; PF00560: Leucine Rich Repeat	IPR001611: Leucine-rich repeat; IPR002182: NB-ARC; IPR003591: Leucine-rich repeat, typical subtype; IPR006553: Leucine-rich repeat, cysteine-containing subtype; IPR011991: Winged helix-turn-helix DNA-binding domain; IPR027417: P-loop containing nucleoside triphosphate hydrolase; IPR032675: Leucine-rich repeat domain, L domain-like	GO:0005515 MF: protein binding;GO:0043531 MF: ADP binding	G	PF00931; PF00560	IPR001611; IPR002182; IPR003591; IPR006553; IPR011991; IPR027417; IPR032675	GO:0005515; GO:0043531
68	TraesCS1B02G469800	IWGSC_v1.1_201706	chr1B	678469928	678471544	+	tr|A0A061GF79|A0A061GF79_THECC	FAD-binding Berberine family protein	PF01565: FAD binding domain; PF08031: Berberine and berberine like	IPR006094: FAD linked oxidase, N-terminal; IPR012951: Berberine/berberine-like; IPR016166: FAD-binding, type 2; IPR016167: FAD-binding, type 2, subdomain 1; IPR016169: CO dehydrogenase flavoprotein-like, FAD-binding, subdomain 2	GO:0003824 MF: catalytic activity;GO:0016491 MF: oxidoreductase activity;GO:0016614 MF: oxidoreductase activity, acting on CH-OH group of donors;GO:0050660 MF: flavin adenine dinucleotide binding;GO:0055114 BP: oxidation-reduction process	G	PF01565; PF08031	IPR006094; IPR012951; IPR016166; IPR016167; IPR016169	GO:0003824; GO:0016491; GO:0016614; GO:0050660; GO:0055114
69	TraesCS1B02G776000LC	IWGSC_v1.1_201706	chr1B	678471224	678471556	-	AT2G32550.2	Cell differentiation, Rcd1-like protein				G
70	TraesCS1B02G776100LC	IWGSC_v1.1_201706	chr1B	678484178	678486619	-	tr|E0CW79|E0CW79_ORYMI	NBS-LRR disease resistance protein	PF00931: NB-ARC domain	IPR002182: NB-ARC; IPR011991: Winged helix-turn-helix DNA-binding domain; IPR027417: P-loop containing nucleoside triphosphate hydrolase	GO:0043531 MF: ADP binding	G	PF00931	IPR002182; IPR011991; IPR027417	GO:0043531
71	TraesCS1B02G469900	IWGSC_v1.1_201706	chr1B	678500501	678501881	+	tr|N1QX42|N1QX42_AEGTA	Deoxyuridine 5'-triphosphate nucleotidohydrolase	PF00692: dUTPase	IPR029054: dUTPase-like		G	PF00692	IPR029054
72	TraesCS1B02G470000	IWGSC_v1.1_201706	chr1B	678547556	678551346	-	AT5G38350.1	Disease resistance protein (NBS-LRR class) family	PF00560: Leucine Rich Repeat	IPR001611: Leucine-rich repeat; IPR003591: Leucine-rich repeat, typical subtype; IPR006553: Leucine-rich repeat, cysteine-containing subtype; IPR011991: Winged helix-turn-helix DNA-binding domain; IPR032675: Leucine-rich repeat domain, L domain-like	GO:0005515 MF: protein binding	G	PF00560	IPR001611; IPR003591; IPR006553; IPR011991; IPR032675	GO:0005515
73	TraesCS1B02G470100	IWGSC_v1.1_201706	chr1B	678551590	678553297	-	AT5G38350.1	Disease resistance protein (NBS-LRR class) family	PF00931: NB-ARC domain	IPR002182: NB-ARC; IPR027417: P-loop containing nucleoside triphosphate hydrolase	GO:0043531 MF: ADP binding	G	PF00931	IPR002182; IPR027417	GO:0043531
74	TraesCS1B02G776110LC	IWGSC_v1.1_201706	chr1B	678555153	678555965	+	tr|Q10IA6|Q10IA6_ORYSJ	Retrotransposon protein, putative, unclassified	PF14111: Domain of unknown function (DUF4283); PF14392: Zinc knuckle	IPR025558: Domain of unknown function DUF4283; IPR025836: Zinc knuckle CX2CX4HX4C		TE	PF14111; PF14392	IPR025558; IPR025836
75	TraesCS1B02G776200LC	IWGSC_v1.1_201706	chr1B	678556490	678556699	+	tr|B9ETS2|B9ETS2_ORYSJ	DNA-(apurinic or apyrimidinic site) lyase		IPR005135: Endonuclease/exonuclease/phosphatase		TE?		IPR005135
76	TraesCS1B02G776300LC	IWGSC_v1.1_201706	chr1B	678556889	678557185	+	tr|A0A072VI55|A0A072VI55_MEDTR	Endonuclease/exonuclease/phosphatase family protein		IPR005135: Endonuclease/exonuclease/phosphatase		TE?		IPR005135
77	TraesCS1B02G776400LC	IWGSC_v1.1_201706	chr1B	678559031	678559858	+	tr|Q2HS45|Q2HS45_MEDTR	RNA-directed DNA polymerase (Reverse transcriptase)	PF13966: zinc-binding in reverse transcriptase	IPR026960: Reverse transcriptase zinc-binding domain		TE	PF13966	IPR026960
78	TraesCS1B02G776500LC	IWGSC_v1.1_201706	chr1B	678564153	678564728	-	tr|Q53PY1|Q53PY1_ORYSJ	Retrotransposon protein, putative, unclassified				TE
79	TraesCS1B02G776600LC	IWGSC_v1.1_201706	chr1B	678599910	678601376	-	AT1G69550.1	disease resistance protein (TIR-NBS-LRR class)		IPR032675: Leucine-rich repeat domain, L domain-like		G		IPR032675
80	TraesCS1B02G470300	IWGSC_v1.1_201706	chr1B	678605176	678606528	-	tr|Q2R8Y1|Q2R8Y1_ORYSJ	NBS-LRR disease resistance protein, putative		IPR027417: P-loop containing nucleoside triphosphate hydrolase		G		IPR027417
81	TraesCS1B02G776700LC	IWGSC_v1.1_201706	chr1B	678749790	678751764	-	AT1G69550.1	disease resistance protein (TIR-NBS-LRR class)		IPR032675: Leucine-rich repeat domain, L domain-like		G		IPR032675
82	TraesCS1B02G470400	IWGSC_v1.1_201706	chr1B	678752741	678753061	-	tr|Q2R8Y1|Q2R8Y1_ORYSJ	NBS-LRR disease resistance protein, putative				G
83	TraesCS1B02G470500	IWGSC_v1.1_201706	chr1B	678754223	678765854	-	tr|Q9LG50|Q9LG50_ORYSJ	NBS-LRR disease resistance protein-like	PF00931: NB-ARC domain; PF00560: Leucine Rich Repeat	IPR001611: Leucine-rich repeat; IPR002182: NB-ARC; IPR003591: Leucine-rich repeat, typical subtype; IPR006553: Leucine-rich repeat, cysteine-containing subtype; IPR011991: Winged helix-turn-helix DNA-binding domain; IPR027417: P-loop containing nucleoside triphosphate hydrolase; IPR032675: Leucine-rich repeat domain, L domain-like	GO:0005515 MF: protein binding;GO:0043531 MF: ADP binding	G	PF00931; PF00560	IPR001611; IPR002182; IPR003591; IPR006553; IPR011991; IPR027417; IPR032675	GO:0005515; GO:0043531
84	TraesCS1B02G470600	IWGSC_v1.1_201706	chr1B	678779472	678790974	-	AT5G38350.1	Disease resistance protein (NBS-LRR class) family	PF00931: NB-ARC domain; PF00560: Leucine Rich Repeat	IPR001611: Leucine-rich repeat; IPR002182: NB-ARC; IPR003591: Leucine-rich repeat, typical subtype; IPR006553: Leucine-rich repeat, cysteine-containing subtype; IPR011991: Winged helix-turn-helix DNA-binding domain; IPR027417: P-loop containing nucleoside triphosphate hydrolase; IPR032675: Leucine-rich repeat domain, L domain-like	GO:0005515 MF: protein binding;GO:0043531 MF: ADP binding	G	PF00931; PF00560	IPR001611; IPR002182; IPR003591; IPR006553; IPR011991; IPR027417; IPR032675	GO:0005515; GO:0043531
85	TraesCS1B02G776800LC	IWGSC_v1.1_201706	chr1B	678833800	678834285	-	tr|M7ZG90|M7ZG90_TRIUA	Reticuline oxidase				G
86	TraesCS1B02G776900LC	IWGSC_v1.1_201706	chr1B	678844655	678845225	+	AT1G51570.1	Calcium-dependent lipid-binding (CaLB domain) plant phosphoribosyltransferase family protein				G
87	TraesCS1B02G777000LC	IWGSC_v1.1_201706	chr1B	678857380	678858468	-	tr|V5Q0T6|V5Q0T6_9CARY	MYB transcription factor				G
88	TraesCS1B02G470700	IWGSC_v1.1_201706	chr1B	678907766	678908358	+	AT4G02660.3	Beige/BEACH and WD40 domain-containing protein				G
89	TraesCS1B02G470800	IWGSC_v1.1_201706	chr1B	679030727	679033146	-	tr|A0A1D1XRA6|A0A1D1XRA6_9ARAE	Sigma factor sigB regulation protein rsbQ	PF12697: Alpha/beta hydrolase family	IPR000073: Alpha/beta hydrolase fold-1; IPR029058: Alpha/Beta hydrolase fold		G	PF12697	IPR000073; IPR029058
90	TraesCS1B02G777100LC	IWGSC_v1.1_201706	chr1B	679030925	679031182	+	sp|B5FI45|ARAA_SALDC	L-arabinose isomerase				G
91	TraesCS1B02G470900	IWGSC_v1.1_201706	chr1B	679174332	679175169	+	tr|Q2QXX7|Q2QXX7_ORYSJ	Calmodulin, putative	PF13499: EF-hand domain pair	IPR002048: EF-hand domain; IPR011992: EF-hand domain pair; IPR018247: EF-Hand 1, calcium-binding site	GO:0005509 MF: calcium ion binding	G	PF13499	IPR002048; IPR011992; IPR018247	GO:0005509
92	TraesCS1B02G777200LC	IWGSC_v1.1_201706	chr1B	679178912	679179716	-	AT1G24380.1	no-apical-meristem-associated carboxy-terminal domain protein	PF14303: No apical meristem-associated C-terminal domain	IPR029466: No apical meristem-associated, C-terminal domain		G	PF14303	IPR029466
93	TraesCS1B02G777300LC	IWGSC_v1.1_201706	chr1B	679194785	679195515	+	tr|E1A8G8|E1A8G8_ARATH	Calcium-binding protein	PF13499: EF-hand domain pair	IPR002048: EF-hand domain; IPR011992: EF-hand domain pair; IPR018247: EF-Hand 1, calcium-binding site	GO:0005509 MF: calcium ion binding	G	PF13499	IPR002048; IPR011992; IPR018247	GO:0005509
94	TraesCS1B02G777400LC	IWGSC_v1.1_201706	chr1B	679210903	679211697	+	tr|V5UNV4|V5UNV4_CICAR	CC-NBS-LRR disease resistance protein				G
95	TraesCS1B02G471000	IWGSC_v1.1_201706	chr1B	679249819	679250609	+	tr|Q2QXX7|Q2QXX7_ORYSJ	Calmodulin, putative	PF13499: EF-hand domain pair	IPR002048: EF-hand domain; IPR011992: EF-hand domain pair; IPR018247: EF-Hand 1, calcium-binding site	GO:0005509 MF: calcium ion binding	G	PF13499	IPR002048; IPR011992; IPR018247	GO:0005509
96	TraesCS1B02G777500LC	IWGSC_v1.1_201706	chr1B	679255384	679256282	+	tr|Q2QXX7|Q2QXX7_ORYSJ	Calmodulin, putative	PF13499: EF-hand domain pair	IPR002048: EF-hand domain; IPR011992: EF-hand domain pair; IPR018247: EF-Hand 1, calcium-binding site	GO:0005509 MF: calcium ion binding	G	PF13499	IPR002048; IPR011992; IPR018247	GO:0005509
97	TraesCS1B02G471100	IWGSC_v1.1_201706	chr1B	679272294	679274585	-	tr|B9HA11|B9HA11_POPTR	Kinase family protein	PF07714: Protein tyrosine kinase	IPR000719: Protein kinase domain; IPR001245: Serine-threonine/tyrosine-protein kinase, catalytic domain; IPR008266: Tyrosine-protein kinase, active site; IPR011009: Protein kinase-like domain; IPR017441: Protein kinase, ATP binding site; IPR020635: Tyrosine-protein kinase, catalytic domain	GO:0004672 MF: protein kinase activity;GO:0004713 MF: protein tyrosine kinase activity;GO:0005524 MF: ATP binding;GO:0006468 BP: protein phosphorylation	G	PF07714	IPR000719; IPR001245; IPR008266; IPR011009; IPR017441; IPR020635	GO:0004672; GO:0004713; GO:0005524; GO:0006468
98	TraesCS1B02G471200	IWGSC_v1.1_201706	chr1B	679299062	679302904	-	sp|Q3YY58|XNI_SHISS	Flap endonuclease Xni				G
99	TraesCS1B02G777600LC	IWGSC_v1.1_201706	chr1B	679363630	679363851	-	tr|A6MZV6|A6MZV6_ORYSI	26S protease regulatory subunit 8		IPR005135: Endonuclease/exonuclease/phosphatase		TE?		IPR005135
100	TraesCS1B02G777700LC	IWGSC_v1.1_201706	chr1B	679377369	679381888	-	tr|A0A0B2PT67|A0A0B2PT67_GLYSO	DENN domain-containing protein 5B				G
101	TraesCS1B02G777800LC	IWGSC_v1.1_201706	chr1B	679384001	679384210	+	tr|Q5SMW3|Q5SMW3_ORYSJ	Cyst nematode resistance protein-like				G
102	TraesCS1B02G777900LC	IWGSC_v1.1_201706	chr1B	679390239	679390712	+	sp|O01835|CPB3_CAEEL	Cytoplasmic polyadenylation element-binding protein 3				G
103	TraesCS1B02G778000LC	IWGSC_v1.1_201706	chr1B	679390816	679391226	+	sp|Q97CQ2|VATC_THEVO	V-type ATP synthase subunit C				G
104	TraesCS1B02G778100LC	IWGSC_v1.1_201706	chr1B	679393859	679394905	+	sp|A6QNQ6|CTIP_BOVIN	DNA endonuclease RBBP8				G
105	TraesCS1B02G471300	IWGSC_v1.1_201706	chr1B	679567200	679571620	+	tr|A0A1D5SDT2|A0A1D5SDT2_WHEAT	Cytokinin riboside 5'-monophosphate phosphoribohydrolase	PF03641: Possible lysine decarboxylase	IPR005269: Cytokinin riboside 5'-monophosphate phosphoribohydrolase LOG; IPR031100: LOG family		G	PF03641	IPR005269; IPR031100
106	TraesCS1B02G778200LC	IWGSC_v1.1_201706	chr1B	679575425	679595787	-	tr|Q2R0S7|Q2R0S7_ORYSJ	F-box domain containing protein, expressed				TE?
107	TraesCS1B02G778300LC	IWGSC_v1.1_201706	chr1B	679595800	679602739	-	tr|Q75GY3|Q75GY3_ORYSJ	F-box domain containing protein				TE?
108	TraesCS1B02G778400LC	IWGSC_v1.1_201706	chr1B	679603094	679603702	-	tr|O80781|O80781_ARATH	Polynucleotidyl transferase, ribonuclease H-like superfamily protein	PF13456: Reverse transcriptase-like	IPR012337: Ribonuclease H-like domain	GO:0003676 MF: nucleic acid binding	TE	PF13456	IPR012337	GO:0003676
109	TraesCS1B02G778500LC	IWGSC_v1.1_201706	chr1B	679606737	679606976	-	tr|A0A072U7W0|A0A072U7W0_MEDTR	Endonuclease/exonuclease/phosphatase family protein		IPR005135: Endonuclease/exonuclease/phosphatase		TE?		IPR005135
110	TraesCS1B02G778600LC	IWGSC_v1.1_201706	chr1B	679624275	679624859	+	tr|Q2QWY8|Q2QWY8_ORYSJ	Transposon protein, putative, CACTA, En/Spm sub-class				TE
111	TraesCS1B02G471400	IWGSC_v1.1_201706	chr1B	679652425	679657034	-	tr|M7ZUV4|M7ZUV4_TRIUA	Disease resistance protein RPP13	PF00931: NB-ARC domain	IPR002182: NB-ARC; IPR011991: Winged helix-turn-helix DNA-binding domain; IPR027417: P-loop containing nucleoside triphosphate hydrolase; IPR032675: Leucine-rich repeat domain, L domain-like	GO:0043531 MF: ADP binding	G	PF00931	IPR002182; IPR011991; IPR027417; IPR032675	GO:0043531
112	TraesCS1B02G471500	IWGSC_v1.1_201706	chr1B	679673623	679674180	-	sp|Q8ZQR6|MODC_SALTY	Molybdenum import ATP-binding protein ModC	PF14009: Domain of unknown function (DUF4228)	IPR025322: Protein of unknown function DUF4228, plant		G	PF14009	IPR025322
113	TraesCS1B02G778700LC	IWGSC_v1.1_201706	chr1B	679688892	679689209	-	tr|R0I5R6|R0I5R6_9BRAS	Acetyltransferase component of pyruvate dehydrogenase complex				G
114	TraesCS1B02G471600	IWGSC_v1.1_201706	chr1B	679698116	679701978	-	tr|M7ZUV4|M7ZUV4_TRIUA	Disease resistance protein RPP13	PF00931: NB-ARC domain	IPR002182: NB-ARC; IPR011991: Winged helix-turn-helix DNA-binding domain; IPR027417: P-loop containing nucleoside triphosphate hydrolase; IPR032675: Leucine-rich repeat domain, L domain-like	GO:0043531 MF: ADP binding	G	PF00931	IPR002182; IPR011991; IPR027417; IPR032675	GO:0043531
115	TraesCS1B02G471700	IWGSC_v1.1_201706	chr1B	679705313	679711645	-	tr|M7ZUV4|M7ZUV4_TRIUA	Disease resistance protein RPP13	PF00931: NB-ARC domain	IPR002182: NB-ARC; IPR011991: Winged helix-turn-helix DNA-binding domain; IPR027417: P-loop containing nucleoside triphosphate hydrolase; IPR032675: Leucine-rich repeat domain, L domain-like	GO:0043531 MF: ADP binding	G	PF00931	IPR002182; IPR011991; IPR027417; IPR032675	GO:0043531
116	TraesCS1B02G471800	IWGSC_v1.1_201706	chr1B	679722776	679724076	+	tr|U5GG61|U5GG61_POPTR	Heat shock family protein	PF00011: Hsp20/alpha crystallin family	IPR002068: Alpha crystallin/Hsp20 domain; IPR008978: HSP20-like chaperone		G	PF00011	IPR002068; IPR008978
117	TraesCS1B02G471900	IWGSC_v1.1_201706	chr1B	679745005	679746210	+	tr|U5GG61|U5GG61_POPTR	Heat shock family protein	PF00011: Hsp20/alpha crystallin family	IPR002068: Alpha crystallin/Hsp20 domain; IPR008978: HSP20-like chaperone		G	PF00011	IPR002068; IPR008978
118	TraesCS1B02G472000	IWGSC_v1.1_201706	chr1B	679747109	679753015	-	tr|B9T2G9|B9T2G9_RICCO	Transcription factor, putative	PF13837: Myb/SANT-like DNA-binding domain			G	PF13837
119	TraesCS1B02G472100	IWGSC_v1.1_201706	chr1B	679753602	679757697	-	tr|W4ZNH0|W4ZNH0_WHEAT	ATP-dependent Clp protease proteolytic subunit	PF00574: Clp protease	IPR001907: ATP-dependent Clp protease proteolytic subunit; IPR023562: Clp protease proteolytic subunit /Translocation-enhancing protein TepA; IPR029045: ClpP/crotonase-like domain	GO:0004252 MF: serine-type endopeptidase activity;GO:0006508 BP: proteolysis	G	PF00574	IPR001907; IPR023562; IPR029045	GO:0004252; GO:0006508
120	TraesCS1B02G778800LC	IWGSC_v1.1_201706	chr1B	679855574	679856278	-	sp|C5DRQ1|MMM1_ZYGRC	Maintenance of mitochondrial morphology protein 1				G
121	TraesCS1B02G778900LC	IWGSC_v1.1_201706	chr1B	679858665	679858979	-	AT1G17590.4	nuclear factor Y, subunit A8				G
122	TraesCS1B02G779000LC	IWGSC_v1.1_201706	chr1B	679890423	679891127	-	AT5G60120.6	target of early activation tagged (EAT) 2				G
123	TraesCS1B02G779100LC	IWGSC_v1.1_201706	chr1B	679892916	679893323	-	tr|M8CUQ1|M8CUQ1_AEGTA	Histone-lysine N-methyltransferase, H3 lysine-9 specific SUVH1				G
124	TraesCS1B02G779200LC	IWGSC_v1.1_201706	chr1B	679893514	679893828	-	AT1G17590.4	nuclear factor Y, subunit A8				G
125	TraesCS1B02G779300LC	IWGSC_v1.1_201706	chr1B	679894152	679894538	-	sp|Q8BW70|UBP38_MOUSE	Ubiquitin carboxyl-terminal hydrolase 38				G
126	TraesCS1B02G779400LC	IWGSC_v1.1_201706	chr1B	680032634	680034721	-	tr|M7Z4A7|M7Z4A7_TRIUA	2-aminoethanethiol dioxygenase	PF07847: PCO_ADO	IPR012864: Cysteine oxygenase/2-aminoethanethiol dioxygenase; IPR014710: RmlC-like jelly roll fold	GO:0016702 MF: oxidoreductase activity, acting on single donors with incorporation of molecular oxygen, incorporation of two atoms of oxygen;GO:0055114 BP: oxidation-reduction process	G	PF07847	IPR012864; IPR014710	GO:0016702; GO:0055114
127	TraesCS1B02G779500LC	IWGSC_v1.1_201706	chr1B	680040306	680043888	-	tr|M7Z4A7|M7Z4A7_TRIUA	2-aminoethanethiol dioxygenase	PF07847: PCO_ADO	IPR011051: RmlC-like cupin domain; IPR012864: Cysteine oxygenase/2-aminoethanethiol dioxygenase; IPR014710: RmlC-like jelly roll fold	GO:0016702 MF: oxidoreductase activity, acting on single donors with incorporation of molecular oxygen, incorporation of two atoms of oxygen;GO:0055114 BP: oxidation-reduction process	G	PF07847	IPR011051; IPR012864; IPR014710	GO:0016702; GO:0055114
128	TraesCS1B02G472200	IWGSC_v1.1_201706	chr1B	680162318	680165052	-	tr|M7Z4A7|M7Z4A7_TRIUA	2-aminoethanethiol dioxygenase	PF07847: PCO_ADO	IPR011051: RmlC-like cupin domain; IPR012864: Cysteine oxygenase/2-aminoethanethiol dioxygenase; IPR014710: RmlC-like jelly roll fold	GO:0016702 MF: oxidoreductase activity, acting on single donors with incorporation of molecular oxygen, incorporation of two atoms of oxygen;GO:0055114 BP: oxidation-reduction process	G	PF07847	IPR011051; IPR012864; IPR014710	GO:0016702; GO:0055114
129	TraesCS1B02G779600LC	IWGSC_v1.1_201706	chr1B	680755394	680755753	-	tr|A0A0B2R0V5|A0A0B2R0V5_GLYSO	LINE-1 reverse transcriptase like	PF00078: Reverse transcriptase (RNA-dependent DNA polymerase)	IPR000477: Reverse transcriptase domain		TE	PF00078	IPR000477
130	TraesCS1B02G779700LC	IWGSC_v1.1_201706	chr1B	680756072	680757208	-	tr|Q2QZV1|Q2QZV1_ORYSJ	Retrotransposon protein, putative, unclassified	PF14529: Endonuclease-reverse transcriptase	IPR005135: Endonuclease/exonuclease/phosphatase		TE	PF14529	IPR005135
131	TraesCS1B02G472300	IWGSC_v1.1_201706	chr1B	680781630	680783043	+	sp|A3Q975|RPOB_SHELP	DNA-directed RNA polymerase subunit beta				G
132	TraesCS1B02G779800LC	IWGSC_v1.1_201706	chr1B	680817112	680817462	-	sp|Q3YX10|ARGR_SHISS	Arginine repressor		IPR005135: Endonuclease/exonuclease/phosphatase		TE?		IPR005135
133	TraesCS1B02G472400	IWGSC_v1.1_201706	chr1B	680832093	680833777	+	sp|A0PMB6|RS4_MYCUA	30S ribosomal protein S4				G
134	TraesCS1B02G472500	IWGSC_v1.1_201706	chr1B	680861625	680868122	+	tr|B9SQ25|B9SQ25_RICCO	Translation initiation factor if-2, putative	PF00009: Elongation factor Tu GTP binding domain; PF03144: Elongation factor Tu domain 2; PF11987: Translation-initiation factor 2	IPR000795: Transcription factor, GTP-binding domain; IPR004161: Translation elongation factor EFTu-like, domain 2; IPR005225: Small GTP-binding protein domain; IPR009000: Translation protein, beta-barrel domain; IPR023115: Translation initiation factor IF- 2, domain 3; IPR027417: P-loop containing nucleoside triphosphate hydrolase	GO:0003924 MF: GTPase activity;GO:0005525 MF: GTP binding	G	PF00009; PF03144; PF11987	IPR000795; IPR004161; IPR005225; IPR009000; IPR023115; IPR027417	GO:0003924; GO:0005525
135	TraesCS1B02G779900LC	IWGSC_v1.1_201706	chr1B	680884449	680885265	+	tr|U3LKI5|U3LKI5_WHEAT	Argonaute	PF02171: Piwi domain	IPR003165: Piwi domain; IPR012337: Ribonuclease H-like domain	GO:0003676 MF: nucleic acid binding	G	PF02171	IPR003165; IPR012337	GO:0003676
136	TraesCS1B02G780000LC	IWGSC_v1.1_201706	chr1B	680933935	680934660	-	tr|A0A0B2QAH4|A0A0B2QAH4_GLYSO	Calcium-dependent protein kinase 3				G
137	TraesCS1B02G780100LC	IWGSC_v1.1_201706	chr1B	680960681	680961292	+	AT4G13890.2	Pyridoxal phosphate (PLP)-dependent transferases superfamily protein				G
138	TraesCS1B02G780200LC	IWGSC_v1.1_201706	chr1B	680975703	680976068	+	tr|Q2QYQ5|Q2QYQ5_ORYSJ	Retrotransposon protein, putative, unclassified, expressed	PF13456: Reverse transcriptase-like	IPR012337: Ribonuclease H-like domain	GO:0003676 MF: nucleic acid binding	TE	PF13456	IPR012337	GO:0003676
139	TraesCS1B02G472600	IWGSC_v1.1_201706	chr1B	680976187	680978333	+	AT1G20800.1	F-box/associated interaction domain protein				TE?
140	TraesCS1B02G780300LC	IWGSC_v1.1_201706	chr1B	680982069	680983661	+	AT3G50240.4	ATP binding microtubule motor family protein				G
141	TraesCS1B02G472700	IWGSC_v1.1_201706	chr1B	680990832	680991951	+	tr|M0YG97|M0YG97_HORVV	Glutamate dehydrogenase	PF00208: Glutamate/Leucine/Phenylalanine/Valine dehydrogenase	IPR006096: Glutamate/phenylalanine/leucine/valine dehydrogenase, C-terminal; IPR016040: NAD(P)-binding domain	GO:0006520 BP: cellular amino acid metabolic process;GO:0016491 MF: oxidoreductase activity;GO:0055114 BP: oxidation-reduction process	G	PF00208	IPR006096; IPR016040	GO:0006520; GO:0016491; GO:0055114
142	TraesCS1B02G780400LC	IWGSC_v1.1_201706	chr1B	680992636	680992983	-	sp|Q92383|MAG1_SCHPO	DNA-3-methyladenine glycosylase 1				G
143	TraesCS1B02G472800	IWGSC_v1.1_201706	chr1B	680997797	680999323	-	sp|A1TYT7|METE_MARHV	5-methyltetrahydropteroyltriglutamate--homocysteine methyltransferase				G
144	TraesCS1B02G472900	IWGSC_v1.1_201706	chr1B	681000868	681002010	-	tr|A0A0R0I1K1|A0A0R0I1K1_SOYBN	Cytokinin riboside 5'-monophosphate phosphoribohydrolase				G
145	TraesCS1B02G473000	IWGSC_v1.1_201706	chr1B	681003844	681004443	-	AT2G15490.2	UDP-glycosyltransferase 73B4				G
146	TraesCS1B02G780500LC	IWGSC_v1.1_201706	chr1B	681026393	681026916	-	tr|A0A151R237|A0A151R237_CAJCA	Retrovirus-related Pol polyprotein from transposon TNT 1-94	PF00098: Zinc knuckle	IPR001878: Zinc finger, CCHC-type	GO:0003676 MF: nucleic acid binding;GO:0008270 MF: zinc ion binding	TE	PF00098	IPR001878	GO:0003676; GO:0008270
147	TraesCS1B02G473100	IWGSC_v1.1_201706	chr1B	681049151	681050590	-	AT3G46220.4	E3 UFM1-protein ligase-like protein				G
148	TraesCS1B02G780600LC	IWGSC_v1.1_201706	chr1B	681069907	681070245	+	tr|Q2R355|Q2R355_ORYSJ	Transposon protein, putative, Mutator sub-class	PF10551: MULE transposase domain	IPR018289: MULE transposase domain		TE	PF10551	IPR018289
149	TraesCS1B02G780700LC	IWGSC_v1.1_201706	chr1B	681070264	681072074	+	tr|Q109T1|Q109T1_ORYSJ	Transposon protein, putative, Mutator sub-class		IPR006564: Zinc finger, PMZ-type; IPR007527: Zinc finger, SWIM-type	GO:0008270 MF: zinc ion binding	TE		IPR006564; IPR007527	GO:0008270
150	TraesCS1B02G780800LC	IWGSC_v1.1_201706	chr1B	681072610	681074376	+	tr|Q2R355|Q2R355_ORYSJ	Transposon protein, putative, Mutator sub-class	PF10536: Plant mobile domain	IPR019557: Aminotransferase-like, plant mobile domain		TE	PF10536	IPR019557
151	TraesCS1B02G780900LC	IWGSC_v1.1_201706	chr1B	681094885	681095379	+	tr|Q2R4M5|Q2R4M5_ORYSJ	Retrotransposon protein, putative, Ty1-copia subclass	PF07727: Reverse transcriptase (RNA-dependent DNA polymerase)	IPR013103: Reverse transcriptase, RNA-dependent DNA polymerase		TE	PF07727	IPR013103
152	TraesCS1B02G781000LC	IWGSC_v1.1_201706	chr1B	681104608	681105159	+	tr|A0A0B2QD49|A0A0B2QD49_GLYSO	Retrovirus-related Pol polyprotein from transposon TNT 1-94	PF07727: Reverse transcriptase (RNA-dependent DNA polymerase)	IPR013103: Reverse transcriptase, RNA-dependent DNA polymerase		TE	PF07727	IPR013103
153	TraesCS1B02G781100LC	IWGSC_v1.1_201706	chr1B	681155074	681155541	+	AT1G54475.1	LRR receptor-like Serine/Threonine-kinase				G
154	TraesCS1B02G781200LC	IWGSC_v1.1_201706	chr1B	681163634	681163963	+	sp|P08908|5HT1A_HUMAN	5-hydroxytryptamine receptor 1A				G
155	TraesCS1B02G781300LC	IWGSC_v1.1_201706	chr1B	681251963	681253598	+	AT2G01730.1	cleavage and polyadenylation specificity factor 73 kDa subunit-II				G
156	TraesCS1B02G781400LC	IWGSC_v1.1_201706	chr1B	681433311	681435641	-	tr|A0A151RXD7|A0A151RXD7_CAJCA	Pol polyprotein	PF00665: Integrase core domain	IPR001584: Integrase, catalytic core; IPR012337: Ribonuclease H-like domain	GO:0003676 MF: nucleic acid binding;GO:0015074 BP: DNA integration	TE	PF00665	IPR001584; IPR012337	GO:0003676; GO:0015074
157	TraesCS1B02G473200	IWGSC_v1.1_201706	chr1B	681452540	681464271	-	AT3G50120.1	transmembrane protein, putative (DUF247)	PF03140: Plant protein of unknown function	IPR004158: Protein of unknown function DUF247, plant		G	PF03140	IPR004158
158	TraesCS1B02G781500LC	IWGSC_v1.1_201706	chr1B	681479398	681482362	-	tr|M8C9Z6|M8C9Z6_AEGTA	Rhomboid-like protein				G
159	TraesCS1B02G781600LC	IWGSC_v1.1_201706	chr1B	681502860	681503627	+	tr|Q2QYQ5|Q2QYQ5_ORYSJ	Retrotransposon protein, putative, unclassified, expressed	PF13966: zinc-binding in reverse transcriptase	IPR026960: Reverse transcriptase zinc-binding domain		TE	PF13966	IPR026960
160	TraesCS1B02G473300	IWGSC_v1.1_201706	chr1B	681682053	681685781	+	sp|Q6FZ81|DNLJ_BARQU	DNA ligase		IPR011989: Armadillo-like helical; IPR016024: Armadillo-type fold	GO:0005488 MF: binding	G		IPR011989; IPR016024	GO:0005488
161	TraesCS1B02G473400	IWGSC_v1.1_201706	chr1B	681685814	681695473	-	tr|N1QYM3|N1QYM3_AEGTA	DNA damage-binding protein 1	PF10433: Mono-functional DNA-alkylating methyl methanesulfonate N-term; PF03178: CPSF A subunit region	IPR004871: Cleavage/polyadenylation specificity factor, A subunit, C-terminal; IPR011047: Quinoprotein alcohol dehydrogenase-like superfamily; IPR015943: WD40/YVTN repeat-like-containing domain	GO:0003676 MF: nucleic acid binding;GO:0005515 MF: protein binding;GO:0005634 CC: nucleus	G	PF10433; PF03178	IPR004871; IPR011047; IPR015943	GO:0003676; GO:0005515; GO:0005634
162	TraesCS1B02G781700LC	IWGSC_v1.1_201706	chr1B	681696344	681696781	-	tr|A0A1D1YWE0|A0A1D1YWE0_9ARAE	Fasciclin-like arabinogalactan protein 21				G
163	TraesCS1B02G781800LC	IWGSC_v1.1_201706	chr1B	681697898	681698386	-	AT2G34530.4	transmembrane protein				G
164	TraesCS1B02G781900LC	IWGSC_v1.1_201706	chr1B	681698588	681705277	+	tr|Q1EPC6|Q1EPC6_MUSAC	DNA helicase homolog, putative	PF14214: Helitron helicase-like domain at N-terminus; PF05970: PIF1-like helicase	IPR010285: DNA helicase Pif1-like; IPR025476: Helitron helicase-like domain; IPR027417: P-loop containing nucleoside triphosphate hydrolase	GO:0000723 BP: telomere maintenance;GO:0003678 MF: DNA helicase activity;GO:0006281 BP: DNA repair	TE	PF14214; PF05970	IPR010285; IPR025476; IPR027417	GO:0000723; GO:0003678; GO:0006281
165	TraesCS1B02G782000LC	IWGSC_v1.1_201706	chr1B	681712148	681712696	+	sp|B4QI55|ANM7_DROSI	Protein arginine N-methyltransferase 7				G
166	TraesCS1B02G473500	IWGSC_v1.1_201706	chr1B	681715947	681720417	-	AT5G18980.1	ARM repeat superfamily protein		IPR011989: Armadillo-like helical; IPR016024: Armadillo-type fold	GO:0005488 MF: binding	G		IPR011989; IPR016024	GO:0005488
167	TraesCS1B02G782100LC	IWGSC_v1.1_201706	chr1B	681736276	681736861	+	tr|A0A151QU04|A0A151QU04_CAJCA	Retrovirus-related Pol polyprotein from transposon TNT 1-94	PF00665: Integrase core domain	IPR001584: Integrase, catalytic core; IPR012337: Ribonuclease H-like domain	GO:0003676 MF: nucleic acid binding;GO:0015074 BP: DNA integration	TE	PF00665	IPR001584; IPR012337	GO:0003676; GO:0015074
168	TraesCS1B02G782200LC	IWGSC_v1.1_201706	chr1B	681737056	681738776	+	tr|Q10DK8|Q10DK8_ORYSJ	Retrotransposon protein, putative, Ty1-copia subclass	PF07727: Reverse transcriptase (RNA-dependent DNA polymerase)	IPR013103: Reverse transcriptase, RNA-dependent DNA polymerase		TE	PF07727	IPR013103
169	TraesCS1B02G782300LC	IWGSC_v1.1_201706	chr1B	681743024	681744720	+	tr|A0A151TB60|A0A151TB60_CAJCA	Retrovirus-related Pol polyprotein from transposon TNT 1-94	PF07727: Reverse transcriptase (RNA-dependent DNA polymerase)	IPR013103: Reverse transcriptase, RNA-dependent DNA polymerase		TE	PF07727	IPR013103
170	TraesCS1B02G782400LC	IWGSC_v1.1_201706	chr1B	681749246	681749800	+	tr|A0A151U356|A0A151U356_CAJCA	Retrovirus-related Pol polyprotein from transposon TNT 1-94	PF07727: Reverse transcriptase (RNA-dependent DNA polymerase)	IPR013103: Reverse transcriptase, RNA-dependent DNA polymerase		TE	PF07727	IPR013103
171	TraesCS1B02G782500LC	IWGSC_v1.1_201706	chr1B	681755407	681755751	+	tr|A0A1J3J004|A0A1J3J004_NOCCA	Retrovirus-related Pol polyprotein from transposon TNT 1-94				TE
172	TraesCS1B02G782600LC	IWGSC_v1.1_201706	chr1B	681759586	681759840	+	tr|Q2R417|Q2R417_ORYSJ	Retrotransposon protein, putative, Ty1-copia subclass				TE
173	TraesCS1B02G782700LC	IWGSC_v1.1_201706	chr1B	681759918	681761393	+	tr|A0A151TB60|A0A151TB60_CAJCA	Retrovirus-related Pol polyprotein from transposon TNT 1-94	PF07727: Reverse transcriptase (RNA-dependent DNA polymerase)	IPR013103: Reverse transcriptase, RNA-dependent DNA polymerase		TE	PF07727	IPR013103
174	TraesCS1B02G473600	IWGSC_v1.1_201706	chr1B	681786950	681792168	+	tr|A0A1E5WEF0|A0A1E5WEF0_9POAL	Mitogen-activated protein kinase kinase 3				G
175	TraesCS1B02G782800LC	IWGSC_v1.1_201706	chr1B	681805979	681806425	+	tr|A0A1J3HNP1|A0A1J3HNP1_NOCCA	Glutathione S-transferase T3				G
176	TraesCS1B02G473700	IWGSC_v1.1_201706	chr1B	681807515	681808372	+	tr|U5GG61|U5GG61_POPTR	Heat shock family protein	PF00011: Hsp20/alpha crystallin family	IPR002068: Alpha crystallin/Hsp20 domain; IPR008978: HSP20-like chaperone		G	PF00011	IPR002068; IPR008978
177	TraesCS1B02G782900LC	IWGSC_v1.1_201706	chr1B	681828955	681829662	-	tr|A0A151TA96|A0A151TA96_CAJCA	Gag polyprotein	PF00098: Zinc knuckle	IPR001878: Zinc finger, CCHC-type	GO:0003676 MF: nucleic acid binding;GO:0008270 MF: zinc ion binding	TE	PF00098	IPR001878	GO:0003676; GO:0008270
178	TraesCS1B02G473800	IWGSC_v1.1_201706	chr1B	681834489	681838083	+	tr|M7YDU2|M7YDU2_TRIUA	Wall-associated receptor kinase-like 9				G
179	TraesCS1B02G783000LC	IWGSC_v1.1_201706	chr1B	681846714	681847220	+	AT1G18700.6	DNAJ heat shock N-terminal domain-containing protein				G
180	TraesCS1B02G473900	IWGSC_v1.1_201706	chr1B	681847664	681850883	+	tr|Q9SQ02|Q9SQ02_CLACO	Acetyl-CoA:benzylalcohol acetyltranferase				G
181	TraesCS1B02G783100LC	IWGSC_v1.1_201706	chr1B	681861334	681868795	-	tr|F2CT72|F2CT72_HORVV	Clathrin light chain				G
182	TraesCS1B02G783200LC	IWGSC_v1.1_201706	chr1B	681992914	681993705	+	tr|A0A0B0MJ16|A0A0B0MJ16_GOSAR	Protein EFR3		IPR011989: Armadillo-like helical		G		IPR011989
183	TraesCS1B02G474000	IWGSC_v1.1_201706	chr1B	682003160	682005034	+	tr|B7E3F1|B7E3F1_ORYSJ	Homeobox leucine zipper protein				G
184	TraesCS1B02G474100	IWGSC_v1.1_201706	chr1B	682024435	682026286	-	tr|B9HLP2|B9HLP2_POPTR	Elongation factor 1-alpha				G
185	TraesCS1B02G783300LC	IWGSC_v1.1_201706	chr1B	682086169	682086532	-	sp|A4YSI2|RPOC_BRASO	DNA-directed RNA polymerase subunit beta'				G
186	TraesCS1B02G783400LC	IWGSC_v1.1_201706	chr1B	682089795	682090031	-	tr|A0A151QM77|A0A151QM77_CAJCA	Retrovirus-related Pol polyprotein from transposon TNT 1-94	PF13976: GAG-pre-integrase domain	IPR025724: GAG-pre-integrase domain		TE	PF13976	IPR025724
187	TraesCS1B02G783500LC	IWGSC_v1.1_201706	chr1B	682170445	682170732	-	tr|Q7XEK3|Q7XEK3_ORYSJ	Retrotransposon protein, putative, LINE subclass				TE
188	TraesCS1B02G783600LC	IWGSC_v1.1_201706	chr1B	682171228	682171569	-	tr|A0A0B2SAW9|A0A0B2SAW9_GLYSO	LINE-1 reverse transcriptase like	PF00078: Reverse transcriptase (RNA-dependent DNA polymerase)	IPR000477: Reverse transcriptase domain		TE	PF00078	IPR000477
189	TraesCS1B02G783700LC	IWGSC_v1.1_201706	chr1B	682177046	682177708	+	tr|A0A0B2R0Q2|A0A0B2R0Q2_GLYSO	LINE-1 reverse transcriptase like		IPR005135: Endonuclease/exonuclease/phosphatase		TE		IPR005135
190	TraesCS1B02G783800LC	IWGSC_v1.1_201706	chr1B	682179170	682179421	+	tr|A2Q338|A2Q338_MEDTR	RNA-directed DNA polymerase (Reverse transcriptase)				TE
191	TraesCS1B02G783900LC	IWGSC_v1.1_201706	chr1B	682179634	682180584	+	tr|Q2QYQ5|Q2QYQ5_ORYSJ	Retrotransposon protein, putative, unclassified, expressed	PF13966: zinc-binding in reverse transcriptase; PF13456: Reverse transcriptase-like	IPR012337: Ribonuclease H-like domain; IPR026960: Reverse transcriptase zinc-binding domain	GO:0003676 MF: nucleic acid binding	TE	PF13966; PF13456	IPR012337; IPR026960	GO:0003676
192	TraesCS1B02G784000LC	IWGSC_v1.1_201706	chr1B	682313974	682314378	+	tr|Q2R446|Q2R446_ORYSJ	Retrotransposon protein, putative, unclassified				TE
193	TraesCS1B02G784100LC	IWGSC_v1.1_201706	chr1B	682436063	682436464	-	tr|G7J017|G7J017_MEDTR	DUF4283 domain protein	PF14111: Domain of unknown function (DUF4283)	IPR025558: Domain of unknown function DUF4283		G	PF14111	IPR025558
194	TraesCS1B02G784200LC	IWGSC_v1.1_201706	chr1B	682437264	682438471	+	tr|B9IA08|B9IA08_POPTR	Mitochondrial transcription termination factor family protein	PF02536: mTERF	IPR003690: Transcription termination factor, mitochondrial/chloroplastic	GO:0003690 MF: double-stranded DNA binding;GO:0006355 BP: regulation of transcription, DNA-templated	G	PF02536	IPR003690	GO:0003690; GO:0006355
195	TraesCS1B02G784300LC	IWGSC_v1.1_201706	chr1B	682466957	682472819	+	AT1G63640.5	P-loop nucleoside triphosphate hydrolases superfamily protein with CH (Calponin Homology) domain-containing protein				G
196	TraesCS1B02G784400LC	IWGSC_v1.1_201706	chr1B	682484956	682488060	-	sp|B3E0P9|LPXD_METI4	UDP-3-O-acylglucosamine N-acyltransferase				G
197	TraesCS1B02G784500LC	IWGSC_v1.1_201706	chr1B	682833563	682834959	+	tr|W9SVX0|W9SVX0_9ROSA	Werner Syndrome-like exonuclease		IPR012337: Ribonuclease H-like domain	GO:0003676 MF: nucleic acid binding	TE?		IPR012337	GO:0003676
198	TraesCS1B02G784600LC	IWGSC_v1.1_201706	chr1B	683064812	683065555	-	tr|M8BH66|M8BH66_AEGTA	Protein FAR1-RELATED SEQUENCE 5	PF10551: MULE transposase domain	IPR018289: MULE transposase domain		TE	PF10551	IPR018289
199	TraesCS1B02G784700LC	IWGSC_v1.1_201706	chr1B	683093646	683095101	-	sp|O84539|LNT_CHLTR	Apolipoprotein N-acyltransferase				G
200	TraesCS1B02G784800LC	IWGSC_v1.1_201706	chr1B	683130519	683130815	+	tr|A0A0B2R0V5|A0A0B2R0V5_GLYSO	LINE-1 reverse transcriptase like	PF00078: Reverse transcriptase (RNA-dependent DNA polymerase)	IPR000477: Reverse transcriptase domain		TE	PF00078	IPR000477
201	TraesCS1B02G784900LC	IWGSC_v1.1_201706	chr1B	683132171	683132518	+	AT3G26855.1	RNA-directed DNA polymerase (reverse transcriptase)-related family protein	PF13966: zinc-binding in reverse transcriptase	IPR026960: Reverse transcriptase zinc-binding domain		TE	PF13966	IPR026960
202	TraesCS1B02G785000LC	IWGSC_v1.1_201706	chr1B	683137601	683138774	+	tr|A0A1D5SV10|A0A1D5SV10_WHEAT	CTP synthase	PF00117: Glutamine amidotransferase class-I	IPR017926: Glutamine amidotransferase; IPR029062: Class I glutamine amidotransferase-like		G	PF00117	IPR017926; IPR029062
203	TraesCS1B02G785100LC	IWGSC_v1.1_201706	chr1B	683141588	683142268	-	tr|Q2QRJ0|Q2QRJ0_ORYSJ	Retrotransposon protein, putative, unclassified	PF00078: Reverse transcriptase (RNA-dependent DNA polymerase)	IPR000477: Reverse transcriptase domain		TE	PF00078	IPR000477
204	TraesCS1B02G785200LC	IWGSC_v1.1_201706	chr1B	683142313	683143023	-	tr|Q53MA1|Q53MA1_ORYSJ	Retrotransposon protein, putative, unclassified				TE
205	TraesCS1B02G785300LC	IWGSC_v1.1_201706	chr1B	683148987	683150250	+	tr|M0XPL1|M0XPL1_HORVV	Calcium-transporting ATPase	PF00689: Cation transporting ATPase, C-terminus	IPR006068: Cation-transporting P-type ATPase, C-terminal; IPR023214: HAD-like domain; IPR023298: P-type ATPase, transmembrane domain		G	PF00689	IPR006068; IPR023214; IPR023298
206	TraesCS1B02G785400LC	IWGSC_v1.1_201706	chr1B	683153181	683153700	+	sp|O70157|TOP3A_MOUSE	DNA topoisomerase 3-alpha				G
207	TraesCS1B02G785500LC	IWGSC_v1.1_201706	chr1B	683212661	683212948	+	tr|A0A061GN53|A0A061GN53_THECC	Ribonuclease H-like superfamily protein	PF13456: Reverse transcriptase-like	IPR012337: Ribonuclease H-like domain	GO:0003676 MF: nucleic acid binding	TE	PF13456	IPR012337	GO:0003676
208	TraesCS1B02G785510LC	IWGSC_v1.1_201706	chr1B	683215307	683217313	-	tr|Q2HS45|Q2HS45_MEDTR	RNA-directed DNA polymerase (Reverse transcriptase)	PF13966: zinc-binding in reverse transcriptase; PF13456: Reverse transcriptase-like	IPR012337: Ribonuclease H-like domain; IPR026960: Reverse transcriptase zinc-binding domain	GO:0003676 MF: nucleic acid binding	TE	PF13966; PF13456	IPR012337; IPR026960	GO:0003676
209	TraesCS1B02G785600LC	IWGSC_v1.1_201706	chr1B	683217931	683219076	-	tr|A0A151TAH3|A0A151TAH3_CAJCA	Transposon TX1 uncharacterized		IPR005135: Endonuclease/exonuclease/phosphatase		TE		IPR005135
210	TraesCS1B02G785610LC	IWGSC_v1.1_201706	chr1B	683219451	683220727	-	AT5G18636.1	Ta11-like non-LTR retrotransposon	PF14111: Domain of unknown function (DUF4283); PF14392: Zinc knuckle	IPR025558: Domain of unknown function DUF4283; IPR025836: Zinc knuckle CX2CX4HX4C		TE	PF14111; PF14392	IPR025558; IPR025836
211	TraesCS1B02G474400	IWGSC_v1.1_201706	chr1B	683264043	683266024	-	AT3G28330.1	F-box family protein-like protein		IPR001810: F-box domain	GO:0005515 MF: protein binding	TE?		IPR001810	GO:0005515
212	TraesCS1B02G474500	IWGSC_v1.1_201706	chr1B	683310710	683312737	+	sp|Q741V3|GLMU_MYCPA	Bifunctional protein GlmU				G
213	TraesCS1B02G785700LC	IWGSC_v1.1_201706	chr1B	683316398	683316793	+	AT1G52820.2	2-oxoglutarate (2OG) and Fe(II)-dependent oxygenase superfamily protein				G
214	TraesCS1B02G474600	IWGSC_v1.1_201706	chr1B	683317564	683319618	-	AT2G39415.1	F-box family protein		IPR001810: F-box domain	GO:0005515 MF: protein binding	TE?		IPR001810	GO:0005515
215	TraesCS1B02G785800LC	IWGSC_v1.1_201706	chr1B	683382465	683384442	+	AT1G17110.3	ubiquitin-specific protease 15				G
216	TraesCS1B02G474700	IWGSC_v1.1_201706	chr1B	683389752	683391281	-	sp|P74926|MUTS_THEMA	DNA mismatch repair protein MutS				G
217	TraesCS1B02G785900LC	IWGSC_v1.1_201706	chr1B	683397068	683397556	+	tr|A0A072U5K4|A0A072U5K4_MEDTR	Endonuclease/exonuclease/phosphatase family protein		IPR005135: Endonuclease/exonuclease/phosphatase		TE?		IPR005135
218	TraesCS1B02G786000LC	IWGSC_v1.1_201706	chr1B	683400925	683401457	+	tr|Q2QYQ5|Q2QYQ5_ORYSJ	Retrotransposon protein, putative, unclassified, expressed				TE
219	TraesCS1B02G786100LC	IWGSC_v1.1_201706	chr1B	683406692	683414197	-	tr|A0A199V9F3|A0A199V9F3_ANACO	LINE-1 reverse transcriptase	PF00078: Reverse transcriptase (RNA-dependent DNA polymerase); PF13966: zinc-binding in reverse transcriptase	IPR000477: Reverse transcriptase domain; IPR026960: Reverse transcriptase zinc-binding domain		TE	PF00078; PF13966	IPR000477; IPR026960
220	TraesCS1B02G786200LC	IWGSC_v1.1_201706	chr1B	683420377	683421147	-	AT1G72700.3	ATPase E1-E2 type family protein / haloacid dehalogenase-like hydrolase family protein				G
221	TraesCS1B02G786300LC	IWGSC_v1.1_201706	chr1B	683421728	683423191	+	tr|M8CNB1|M8CNB1_AEGTA	Plasma membrane ATPase		IPR023298: P-type ATPase, transmembrane domain		G		IPR023298
222	TraesCS1B02G786400LC	IWGSC_v1.1_201706	chr1B	683456431	683457189	+	tr|Q10IA6|Q10IA6_ORYSJ	Retrotransposon protein, putative, unclassified	PF13966: zinc-binding in reverse transcriptase	IPR026960: Reverse transcriptase zinc-binding domain		TE	PF13966	IPR026960
223	TraesCS1B02G474800	IWGSC_v1.1_201706	chr1B	683459637	683471227	+	tr|A0A072TZV5|A0A072TZV5_MEDTR	Helicase/SANT-associated, DNA-binding protein, putative	PF07529: HSA; PF13921: Myb-like DNA-binding domain	IPR001005: SANT/Myb domain; IPR009057: Homeobox domain-like; IPR014012: Helicase/SANT-associated domain; IPR017877: Myb-like domain	GO:0003677 MF: DNA binding	TE?	PF07529; PF13921	IPR001005; IPR009057; IPR014012; IPR017877	GO:0003677
224	TraesCS1B02G474900	IWGSC_v1.1_201706	chr1B	683471423	683473127	+	AT1G55160.1	WAS/WASL-interacting family protein				G
225	TraesCS1B02G475000	IWGSC_v1.1_201706	chr1B	683473385	683476341	+	tr|B7EJQ5|B7EJQ5_ORYSJ	cDNA clone:J023106B01, full insert sequence				G
226	TraesCS1B02G786500LC	IWGSC_v1.1_201706	chr1B	683476807	683478676	+	sp|Q12490|YB11B_YEAST	Transposon Ty1-BL Gag-Pol polyprotein				TE
227	TraesCS1B02G786600LC	IWGSC_v1.1_201706	chr1B	683482525	683483844	+	sp|B9KPN3|RIMP_RHOSK	Ribosome maturation factor RimP				G
228	TraesCS1B02G475100	IWGSC_v1.1_201706	chr1B	683484091	683485109	+	AT1G16650.3	S-adenosyl-L-methionine-dependent methyltransferases superfamily protein				G
229	TraesCS1B02G786700LC	IWGSC_v1.1_201706	chr1B	683489514	683495308	-	tr|A0A0K9PGH9|A0A0K9PGH9_ZOSMR	DNA helicase		IPR027417: P-loop containing nucleoside triphosphate hydrolase		TE?		IPR027417
230	TraesCS1B02G475200	IWGSC_v1.1_201706	chr1B	683513899	683514874	-	tr|A9UKL6|A9UKL6_HORVU	NBS-LRR resistance-like protein		IPR032675: Leucine-rich repeat domain, L domain-like		G		IPR032675
231	TraesCS1B02G786710LC	IWGSC_v1.1_201706	chr1B	683520045	683522917	+	tr|A0A061DK10|A0A061DK10_THECC	BED zinc finger,hAT family dimerization domain	PF14372: Domain of unknown function (DUF4413); PF05699: hAT family C-terminal dimerisation region	IPR003656: Zinc finger, BED-type; IPR008906: HAT, C-terminal dimerisation domain; IPR012337: Ribonuclease H-like domain; IPR025525: hAT-like transposase, RNase-H fold	GO:0003676 MF: nucleic acid binding;GO:0003677 MF: DNA binding;GO:0046983 MF: protein dimerization activity	TE	PF14372; PF05699	IPR003656; IPR008906; IPR012337; IPR025525	GO:0003676; GO:0003677; GO:0046983
232	TraesCS1B02G475400	IWGSC_v1.1_201706	chr1B	683572441	683577015	+	tr|M8A4T0|M8A4T0_TRIUA	V-type proton ATPase subunit C	PF03223: V-ATPase subunit C	IPR004907: ATPase, V1 complex, subunit C	GO:0015078 MF: hydrogen ion transmembrane transporter activity;GO:0015991 BP: ATP hydrolysis coupled proton transport;GO:0033180 CC: proton-transporting V-type ATPase, V1 domain	G	PF03223	IPR004907	GO:0015078; GO:0015991; GO:0033180
233	TraesCS1B02G786800LC	IWGSC_v1.1_201706	chr1B	683578023	683584463	-	AT2G33170.2	Leucine-rich repeat receptor-like protein kinase family protein	PF08263: Leucine rich repeat N-terminal domain; PF13855: Leucine rich repeat; PF00560: Leucine Rich Repeat; PF13516: Leucine Rich repeat	IPR001611: Leucine-rich repeat; IPR003591: Leucine-rich repeat, typical subtype; IPR013210: Leucine-rich repeat-containing N-terminal, plant-type; IPR032675: Leucine-rich repeat domain, L domain-like	GO:0005515 MF: protein binding	G	PF08263; PF13855; PF00560; PF13516	IPR001611; IPR003591; IPR013210; IPR032675	GO:0005515
234	TraesCS1B02G786900LC	IWGSC_v1.1_201706	chr1B	683626630	683627103	-	tr|A0A072VES6|A0A072VES6_MEDTR	Endonuclease/exonuclease/phosphatase family protein		IPR005135: Endonuclease/exonuclease/phosphatase		TE?		IPR005135
235	TraesCS1B02G787000LC	IWGSC_v1.1_201706	chr1B	683698024	683698149	+	tr|A0A0E0EN69|A0A0E0EN69_9ORYZ	ATP-dependent Clp protease proteolytic subunit				G
236	TraesCS1B02G787100LC	IWGSC_v1.1_201706	chr1B	683718582	683718746	+	sp|O25533|COAX_HELPY	Type III pantothenate kinase				G
237	TraesCS1B02G787200LC	IWGSC_v1.1_201706	chr1B	683719574	683721045	-	tr|A0A1B4Z188|A0A1B4Z188_ORYSI	NADH-ubiquinone oxidoreductase chain 5	PF06455: NADH dehydrogenase subunit 5 C-terminus	IPR010934: NADH dehydrogenase subunit 5, C-terminal	GO:0008137 MF: NADH dehydrogenase (ubiquinone) activity;GO:0042773 BP: ATP synthesis coupled electron transport;GO:0055114 BP: oxidation-reduction process	G	PF06455	IPR010934	GO:0008137; GO:0042773; GO:0055114
238	TraesCS1B02G787300LC	IWGSC_v1.1_201706	chr1B	683719681	683720738	+	AT1G21680.1	DPP6 N-terminal domain-like protein				G
239	TraesCS1B02G787400LC	IWGSC_v1.1_201706	chr1B	683721925	683722181	+	AT2G44250.2	tRNA-splicing ligase, putative (DUF239)				G
240	TraesCS1B02G787500LC	IWGSC_v1.1_201706	chr1B	683729480	683730559	-	AT5G65740.9	zinc ion binding protein				TE?
241	TraesCS1B02G787600LC	IWGSC_v1.1_201706	chr1B	683730610	683730909	+	AT5G57920.1	early nodulin-like protein 10				G
242	TraesCS1B02G787700LC	IWGSC_v1.1_201706	chr1B	683730737	683731396	-	tr|A0A191TDJ1|A0A191TDJ1_HORVV	Cytochrome c biogenesis FC				G
243	TraesCS1B02G787800LC	IWGSC_v1.1_201706	chr1B	683731783	683731971	+	AT1G75340.3	Zinc finger C-x8-C-x5-C-x3-H type family protein				TE?
244	TraesCS1B02G475500	IWGSC_v1.1_201706	chr1B	683732315	683733142	-	tr|A0A191TDJ1|A0A191TDJ1_HORVV	Cytochrome c biogenesis FC				G
245	TraesCS1B02G787900LC	IWGSC_v1.1_201706	chr1B	683733639	683733873	-	tr|A0A1I9KXH2|A0A1I9KXH2_9ASPA	50S ribosomal protein L14	PF00238: Ribosomal protein L14p/L23e	IPR000218: Ribosomal protein L14P	GO:0003735 MF: structural constituent of ribosome;GO:0005840 CC: ribosome;GO:0006412 BP: translation	G	PF00238	IPR000218	GO:0003735; GO:0005840; GO:0006412
246	TraesCS1B02G788000LC	IWGSC_v1.1_201706	chr1B	683734237	683734560	-	sp|Q06H07|RPOC2_DRIGR	DNA-directed RNA polymerase subunit beta''				G
247	TraesCS1B02G788100LC	IWGSC_v1.1_201706	chr1B	683736210	683736584	-	AT1G35530.2	DEAD/DEAH box RNA helicase family protein				TE?
248	TraesCS1B02G788200LC	IWGSC_v1.1_201706	chr1B	683739873	683740451	+	tr|Q2QLW7|Q2QLW7_ORYSJ	Retrotransposon protein, putative, unclassified	PF14111: Domain of unknown function (DUF4283)	IPR025558: Domain of unknown function DUF4283		TE	PF14111	IPR025558
249	TraesCS1B02G788300LC	IWGSC_v1.1_201706	chr1B	683747311	683782316	-	AT5G43990.5	SET-domain containing protein lysine methyltransferase family protein				G
250	TraesCS1B02G788400LC	IWGSC_v1.1_201706	chr1B	683995351	683998407	+	AT3G60500.3	3'-5'-exoribonuclease family protein				G
251	TraesCS1B02G475600	IWGSC_v1.1_201706	chr1B	684043385	684045356	-	AT1G19070.1	F-box family protein	PF07723: Leucine Rich Repeat; PF08387: FBD	IPR001810: F-box domain; IPR006566: FBD domain; IPR013101: Leucine-rich repeat 2; IPR032675: Leucine-rich repeat domain, L domain-like	GO:0005515 MF: protein binding	TE?	PF07723; PF08387	IPR001810; IPR006566; IPR013101; IPR032675	GO:0005515
252	TraesCS1B02G475700	IWGSC_v1.1_201706	chr1B	684067251	684069246	-	tr|A5A6P8|A5A6P8_WHEAT	Protein phosphatase 2C	PF00481: Protein phosphatase 2C	IPR000222: PPM-type phosphatase, divalent cation binding; IPR001932: PPM-type phosphatase domain	GO:0003824 MF: catalytic activity;GO:0043169 MF: cation binding	G	PF00481	IPR000222; IPR001932	GO:0003824; GO:0043169
253	TraesCS1B02G788500LC	IWGSC_v1.1_201706	chr1B	684088720	684091415	+	tr|Q2R9J3|Q2R9J3_ORYSJ	Retrotransposon protein, putative, unclassified				TE
254	TraesCS1B02G475800	IWGSC_v1.1_201706	chr1B	684096801	684098680	-	AT5G12010.1	nuclease	PF13359: DDE superfamily endonuclease	IPR027806: Harbinger transposase-derived nuclease domain		TE?	PF13359	IPR027806
255	TraesCS1B02G788600LC	IWGSC_v1.1_201706	chr1B	684140982	684144244	+	tr|M7Z1J9|M7Z1J9_TRIUA	ATP-dependent DNA helicase 2 subunit KU80				TE?
256	TraesCS1B02G475900	IWGSC_v1.1_201706	chr1B	684194578	684196093	-	AT1G60860.2	ARF-GAP domain 2				G
257	TraesCS1B02G476000	IWGSC_v1.1_201706	chr1B	684213629	684218815	+	AT5G25520.2	SPOC domain / Transcription elongation factor S-II protein	PF07744: SPOC domain	IPR012921: Spen paralogue and orthologue SPOC, C-terminal		G	PF07744	IPR012921
258	TraesCS1B02G788700LC	IWGSC_v1.1_201706	chr1B	684281580	684282629	+	tr|A0A151SEX3|A0A151SEX3_CAJCA	Retrovirus-related Pol polyprotein from transposon TNT 1-94	PF07727: Reverse transcriptase (RNA-dependent DNA polymerase)	IPR012337: Ribonuclease H-like domain; IPR013103: Reverse transcriptase, RNA-dependent DNA polymerase	GO:0003676 MF: nucleic acid binding	TE	PF07727	IPR012337; IPR013103	GO:0003676
259	TraesCS1B02G788800LC	IWGSC_v1.1_201706	chr1B	684301986	684302318	-	sp|Q9VN25|EIF3A_DROME	Eukaryotic translation initiation factor 3 subunit A				G
260	TraesCS1B02G788900LC	IWGSC_v1.1_201706	chr1B	684331523	684335639	+	tr|M7ZIB7|M7ZIB7_TRIUA	Mitochondrial outer membrane protein porin	PF01459: Eukaryotic porin	IPR027246: Eukaryotic porin/Tom40	GO:0005741 CC: mitochondrial outer membrane;GO:0055085 BP: transmembrane transport	G	PF01459	IPR027246	GO:0005741; GO:0055085
261	TraesCS1B02G789000LC	IWGSC_v1.1_201706	chr1B	684347770	684349298	-	sp|Q6GFZ6|ACKA_STAAR	Acetate kinase				G
262	TraesCS1B02G789100LC	IWGSC_v1.1_201706	chr1B	684538719	684543197	-	tr|M7ZIB7|M7ZIB7_TRIUA	Mitochondrial outer membrane protein porin	PF01459: Eukaryotic porin	IPR027246: Eukaryotic porin/Tom40	GO:0005741 CC: mitochondrial outer membrane;GO:0055085 BP: transmembrane transport	G	PF01459	IPR027246	GO:0005741; GO:0055085
263	TraesCS1B02G789200LC	IWGSC_v1.1_201706	chr1B	684682760	684683883	-	tr|A0A0A9E9M3|A0A0A9E9M3_ARUDO	Nicotinamide-nucleotide adenylyltransferase				G
264	TraesCS1B02G789300LC	IWGSC_v1.1_201706	chr1B	684687655	684688350	+	tr|Q7G3D9|Q7G3D9_ORYSJ	Retrotransposon protein, putative, unclassified	PF14111: Domain of unknown function (DUF4283); PF14392: Zinc knuckle	IPR001878: Zinc finger, CCHC-type; IPR025558: Domain of unknown function DUF4283; IPR025836: Zinc knuckle CX2CX4HX4C	GO:0003676 MF: nucleic acid binding;GO:0008270 MF: zinc ion binding	TE	PF14111; PF14392	IPR001878; IPR025558; IPR025836	GO:0003676; GO:0008270
265	TraesCS1B02G789400LC	IWGSC_v1.1_201706	chr1B	684688960	684689262	+	tr|A0A0J8FGV6|A0A0J8FGV6_BETVU	DNA-(apurinic or apyrimidinic site) lyase		IPR005135: Endonuclease/exonuclease/phosphatase		TE?		IPR005135
266	TraesCS1B02G789500LC	IWGSC_v1.1_201706	chr1B	684734291	684734803	+	tr|Q10IA6|Q10IA6_ORYSJ	Retrotransposon protein, putative, unclassified				TE
267	TraesCS1B02G789600LC	IWGSC_v1.1_201706	chr1B	684734866	684735875	+	AT2G34320.1	Polynucleotidyl transferase, ribonuclease H-like superfamily protein	PF13966: zinc-binding in reverse transcriptase; PF13456: Reverse transcriptase-like	IPR012337: Ribonuclease H-like domain; IPR026960: Reverse transcriptase zinc-binding domain	GO:0003676 MF: nucleic acid binding	TE	PF13966; PF13456	IPR012337; IPR026960	GO:0003676
268	TraesCS1B02G789610LC	IWGSC_v1.1_201706	chr1B	684791424	684792158	-	tr|Q10M31|Q10M31_ORYSJ	Transposon protein, putative, Mutator sub-class	PF03108: MuDR family transposase	IPR004332: Transposase, MuDR, plant		TE	PF03108	IPR004332
269	TraesCS1B02G789700LC	IWGSC_v1.1_201706	chr1B	684792382	684792684	-	tr|Q2QQU7|Q2QQU7_ORYSJ	Transposon protein, putative, Mutator sub-class				TE
270	TraesCS1B02G476200	IWGSC_v1.1_201706	chr1B	684833896	684834444	-	tr|A0A0J8B8I8|A0A0J8B8I8_BETVU	DNA topoisomerase	PF06839: GRF zinc finger	IPR010666: Zinc finger, GRF-type	GO:0008270 MF: zinc ion binding	G	PF06839	IPR010666	GO:0008270
271	TraesCS1B02G789800LC	IWGSC_v1.1_201706	chr1B	684865246	684865716	-	tr|A0A1J3HNP1|A0A1J3HNP1_NOCCA	Glutathione S-transferase T3				G
272	TraesCS1B02G789900LC	IWGSC_v1.1_201706	chr1B	684889945	684890435	+	tr|Q8H0A5|Q8H0A5_ORYSJ	Retrotransposon protein, putative, unclassified				TE
273	TraesCS1B02G790000LC	IWGSC_v1.1_201706	chr1B	685087768	685088148	-	tr|A0A151U356|A0A151U356_CAJCA	Retrovirus-related Pol polyprotein from transposon TNT 1-94	PF07727: Reverse transcriptase (RNA-dependent DNA polymerase)	IPR013103: Reverse transcriptase, RNA-dependent DNA polymerase		TE	PF07727	IPR013103
274	TraesCS1B02G790100LC	IWGSC_v1.1_201706	chr1B	685090176	685090775	-	tr|Q2QTW9|Q2QTW9_ORYSJ	Retrotransposon protein, putative, Ty1-copia subclass		IPR001878: Zinc finger, CCHC-type	GO:0003676 MF: nucleic acid binding;GO:0008270 MF: zinc ion binding	TE		IPR001878	GO:0003676; GO:0008270
275	TraesCS1B02G790200LC	IWGSC_v1.1_201706	chr1B	685090842	685091171	-	tr|Q2R459|Q2R459_ORYSJ	Retrotransposon protein, putative, Ty1-copia subclass	PF14223: gag-polypeptide of LTR copia-type			TE	PF14223
276	TraesCS1B02G790300LC	IWGSC_v1.1_201706	chr1B	685092525	685092977	+	AT3G42670.4	chromatin remodeling 38				G
277	TraesCS1B02G790400LC	IWGSC_v1.1_201706	chr1B	685144630	685144938	+	sp|P50067|EFTU_PROHO	Elongation factor Tu				G
278	TraesCS1B02G476300	IWGSC_v1.1_201706	chr1B	685168594	685169908	-	tr|Q9SG15|Q9SG15_ARATH	Cysteine protease-like protein	PF08246: Cathepsin propeptide inhibitor domain (I29); PF00112: Papain family cysteine protease	IPR000668: Peptidase C1A, papain C-terminal; IPR013201: Cathepsin propeptide inhibitor domain (I29)	GO:0006508 BP: proteolysis;GO:0008234 MF: cysteine-type peptidase activity	G	PF08246; PF00112	IPR000668; IPR013201	GO:0006508; GO:0008234
279	TraesCS1B02G476400	IWGSC_v1.1_201706	chr1B	685231430	685233522	-	tr|Q7G602|Q7G602_ORYSJ	Flavonoid 3'-hydroxylase	PF00067: Cytochrome P450	IPR001128: Cytochrome P450; IPR002401: Cytochrome P450, E-class, group I; IPR017972: Cytochrome P450, conserved site	GO:0005506 MF: iron ion binding;GO:0016705 MF: oxidoreductase activity, acting on paired donors, with incorporation or reduction of molecular oxygen;GO:0020037 MF: heme binding;GO:0055114 BP: oxidation-reduction process	G	PF00067	IPR001128; IPR002401; IPR017972	GO:0005506; GO:0016705; GO:0020037; GO:0055114
280	TraesCS1B02G476500	IWGSC_v1.1_201706	chr1B	685272532	685286030	-	tr|A0A072UIT4|A0A072UIT4_MEDTR	TATA-binding protein associated factor-like protein	PF12054: Domain of unknown function (DUF3535); PF02985: HEAT repeat; PF00176: SNF2 family N-terminal domain; PF00271: Helicase conserved C-terminal domain	IPR000330: SNF2-related, N-terminal domain; IPR000357: HEAT repeat; IPR001650: Helicase, C-terminal; IPR011989: Armadillo-like helical; IPR014001: Helicase superfamily 1/2, ATP-binding domain; IPR016024: Armadillo-type fold; IPR021133: HEAT, type 2; IPR022707: Domain of unknown function DUF3535; IPR027417: P-loop containing nucleoside triphosphate hydrolase	GO:0005488 MF: binding;GO:0005515 MF: protein binding;GO:0005524 MF: ATP binding	G	PF12054; PF02985; PF00176; PF00271	IPR000330; IPR000357; IPR001650; IPR011989; IPR014001; IPR016024; IPR021133; IPR022707; IPR027417	GO:0005488; GO:0005515; GO:0005524
281	TraesCS1B02G476600	IWGSC_v1.1_201706	chr1B	685287997	685294764	-	tr|G7J7N5|G7J7N5_MEDTR	ATP-dependent zinc metalloprotease FTSH protein	PF00004: ATPase family associated with various cellular activities (AAA); PF01434: Peptidase family M41	IPR000642: Peptidase M41; IPR003593: AAA+ ATPase domain; IPR003959: ATPase, AAA-type, core; IPR003960: ATPase, AAA-type, conserved site; IPR005936: Peptidase, FtsH; IPR027417: P-loop containing nucleoside triphosphate hydrolase	GO:0004222 MF: metalloendopeptidase activity;GO:0005524 MF: ATP binding;GO:0006508 BP: proteolysis;GO:0016020 CC: membrane	G	PF00004; PF01434	IPR000642; IPR003593; IPR003959; IPR003960; IPR005936; IPR027417	GO:0004222; GO:0005524; GO:0006508; GO:0016020
282	TraesCS1B02G476700	IWGSC_v1.1_201706	chr1B	685361704	685367087	-	tr|R7W4K2|R7W4K2_AEGTA	E3 ubiquitin-protein ligase RNF14	PF05773: RWD domain; PF01485: IBR domain, a half RING-finger domain	IPR001841: Zinc finger, RING-type; IPR002867: IBR domain; IPR006575: RWD domain; IPR013083: Zinc finger, RING/FYVE/PHD-type; IPR016135: Ubiquitin-conjugating enzyme/RWD-like; IPR017907: Zinc finger, RING-type, conserved site	GO:0005515 MF: protein binding;GO:0008270 MF: zinc ion binding	G	PF05773; PF01485	IPR001841; IPR002867; IPR006575; IPR013083; IPR016135; IPR017907	GO:0005515; GO:0008270
283	TraesCS1B02G476800	IWGSC_v1.1_201706	chr1B	685389869	685391916	+	sp|Q6EVZ2|TI214_NYMAL	Protein TIC 214				G
284	TraesCS1B02G476900	IWGSC_v1.1_201706	chr1B	685499470	685500815	-	AT2G16300.1	F-box family protein	PF03478: Protein of unknown function (DUF295)	IPR001810: F-box domain; IPR005174: Domain unknown function DUF295	GO:0005515 MF: protein binding	TE?	PF03478	IPR001810; IPR005174	GO:0005515
285	TraesCS1B02G790500LC	IWGSC_v1.1_201706	chr1B	685521357	685521533	+	sp|A6Q6I2|RPOB_SULNB	DNA-directed RNA polymerase subunit beta				G
286	TraesCS1B02G477000	IWGSC_v1.1_201706	chr1B	685522428	685523696	-	tr|W9RW78|W9RW78_9ROSA	F-box protein	PF03478: Protein of unknown function (DUF295)	IPR001810: F-box domain; IPR005174: Domain unknown function DUF295	GO:0005515 MF: protein binding	TE?	PF03478	IPR001810; IPR005174	GO:0005515
287	TraesCS1B02G790600LC	IWGSC_v1.1_201706	chr1B	685526708	685526887	+	sp|Q96HN2|SAHH3_HUMAN	Adenosylhomocysteinase 3				G
288	TraesCS1B02G477100	IWGSC_v1.1_201706	chr1B	685535066	685538877	+	tr|A0A1I9LQB9|A0A1I9LQB9_ARATH	Tudor/PWWP/MBT superfamily protein		IPR000313: PWWP domain		G		IPR000313
289	TraesCS1B02G790700LC	IWGSC_v1.1_201706	chr1B	685612756	685613248	-	sp|P78724|PYRF_WICAO	Orotidine 5'-phosphate decarboxylase				G
290	TraesCS1B02G477200	IWGSC_v1.1_201706	chr1B	685619462	685621090	-	sp|P44523|TDHA_HAEIN	TonB-dependent heme receptor A				G
291	TraesCS1B02G477300	IWGSC_v1.1_201706	chr1B	685640003	685644713	+	tr|C3TX65|C3TX65_BRASY	Protein kinase	PF00069: Protein kinase domain	IPR000719: Protein kinase domain; IPR008271: Serine/threonine-protein kinase, active site; IPR011009: Protein kinase-like domain; IPR017441: Protein kinase, ATP binding site	GO:0004672 MF: protein kinase activity;GO:0005524 MF: ATP binding;GO:0006468 BP: protein phosphorylation	G	PF00069	IPR000719; IPR008271; IPR011009; IPR017441	GO:0004672; GO:0005524; GO:0006468
292	TraesCS1B02G477400	IWGSC_v1.1_201706	chr1B	685645091	685649671	-	tr|A0A166NZC1|A0A166NZC1_TRIMO	Early flowering 3				G
293	TraesCS1B02G790800LC	IWGSC_v1.1_201706	chr1B	685655578	685657854	-	tr|K7WLY0|K7WLY0_NARBU	APETALA3-like MADS-box transcription factor				G
294	TraesCS1B02G790900LC	IWGSC_v1.1_201706	chr1B	685662431	685662868	+	tr|Q9M0P4|Q9M0P4_ARATH	Polynucleotidyl transferase, ribonuclease H-like superfamily protein	PF13456: Reverse transcriptase-like	IPR012337: Ribonuclease H-like domain	GO:0003676 MF: nucleic acid binding	TE	PF13456	IPR012337	GO:0003676
295	TraesCS1B02G791000LC	IWGSC_v1.1_201706	chr1B	685683001	685683339	+	sp|Q3YW09|LIGB_SHISS	DNA ligase B				G
296	TraesCS1B02G791100LC	IWGSC_v1.1_201706	chr1B	685707362	685707874	+	tr|F2XF98|F2XF98_9SPER	1,8-cineole synthase				G
297	TraesCS1B02G477500	IWGSC_v1.1_201706	chr1B	685719591	685724095	+	tr|K4MQE6|K4MQE6_MEDSA	ATP-dependent RNA helicase	PF00270: DEAD/DEAH box helicase; PF00271: Helicase conserved C-terminal domain	IPR001650: Helicase, C-terminal; IPR011545: DEAD/DEAH box helicase domain; IPR014001: Helicase superfamily 1/2, ATP-binding domain; IPR014014: RNA helicase, DEAD-box type, Q motif; IPR027417: P-loop containing nucleoside triphosphate hydrolase	GO:0003676 MF: nucleic acid binding;GO:0005524 MF: ATP binding	TE?	PF00270; PF00271	IPR001650; IPR011545; IPR014001; IPR014014; IPR027417	GO:0003676; GO:0005524
298	TraesCS1B02G477600	IWGSC_v1.1_201706	chr1B	685740755	685741611	+	sp|A4XN50|MNMG_CALS8	tRNA uridine 5-carboxymethylaminomethyl modification enzyme MnmG		IPR006501: Pectinesterase inhibitor domain	GO:0004857 MF: enzyme inhibitor activity	G		IPR006501	GO:0004857
299	TraesCS1B02G477700	IWGSC_v1.1_201706	chr1B	685777953	685778543	+	sp|A4XN50|MNMG_CALS8	tRNA uridine 5-carboxymethylaminomethyl modification enzyme MnmG		IPR006501: Pectinesterase inhibitor domain	GO:0004857 MF: enzyme inhibitor activity	G		IPR006501	GO:0004857
300	TraesCS1B02G791200LC	IWGSC_v1.1_201706	chr1B	685779468	685780034	+	tr|V7AS88|V7AS88_PHAVU	Pectinesterase		IPR006501: Pectinesterase inhibitor domain	GO:0004857 MF: enzyme inhibitor activity	G		IPR006501	GO:0004857
301	TraesCS1B02G791300LC	IWGSC_v1.1_201706	chr1B	685785147	685785895	+	tr|Q2QZV1|Q2QZV1_ORYSJ	Retrotransposon protein, putative, unclassified	PF03372: Endonuclease/Exonuclease/phosphatase family	IPR005135: Endonuclease/exonuclease/phosphatase		TE	PF03372	IPR005135
302	TraesCS1B02G791400LC	IWGSC_v1.1_201706	chr1B	685798095	685799320	+	tr|Q2QZV1|Q2QZV1_ORYSJ	Retrotransposon protein, putative, unclassified		IPR005135: Endonuclease/exonuclease/phosphatase		TE		IPR005135
303	TraesCS1B02G477800	IWGSC_v1.1_201706	chr1B	685824676	685825526	+	sp|A4XN50|MNMG_CALS8	tRNA uridine 5-carboxymethylaminomethyl modification enzyme MnmG		IPR006501: Pectinesterase inhibitor domain	GO:0004857 MF: enzyme inhibitor activity	G		IPR006501	GO:0004857
304	TraesCS1B02G791500LC	IWGSC_v1.1_201706	chr1B	685832309	685832935	+	tr|Q10D55|Q10D55_ORYSJ	Retrotransposon protein, putative, unclassified		IPR005135: Endonuclease/exonuclease/phosphatase		TE		IPR005135
305	TraesCS1B02G791600LC	IWGSC_v1.1_201706	chr1B	685893735	685894148	+	tr|R0EZG0|R0EZG0_9BRAS	Pectinesterase		IPR006501: Pectinesterase inhibitor domain	GO:0004857 MF: enzyme inhibitor activity	G		IPR006501	GO:0004857
306	TraesCS1B02G791700LC	IWGSC_v1.1_201706	chr1B	685902774	685903139	+	tr|A0A199V9F3|A0A199V9F3_ANACO	LINE-1 reverse transcriptase	PF00078: Reverse transcriptase (RNA-dependent DNA polymerase)	IPR000477: Reverse transcriptase domain		TE	PF00078	IPR000477
307	TraesCS1B02G791800LC	IWGSC_v1.1_201706	chr1B	686204582	686218264	-	tr|W9RNE6|W9RNE6_9ROSA	Leucoanthocyanidin dioxygenase				G
308	TraesCS1B02G791900LC	IWGSC_v1.1_201706	chr1B	686211125	686212820	-	sp|P45385|IGA3_HAEIF	Immunoglobulin A1 protease autotransporter				G
309	TraesCS1B02G477900	IWGSC_v1.1_201706	chr1B	686682265	686684346	-	tr|A0A1D6REH3|A0A1D6REH3_WHEAT	Pectinesterase	PF01095: Pectinesterase	IPR000070: Pectinesterase, catalytic; IPR011050: Pectin lyase fold/virulence factor; IPR012334: Pectin lyase fold; IPR033131: Pectinesterase, Asp active site	GO:0005618 CC: cell wall;GO:0030599 MF: pectinesterase activity;GO:0042545 BP: cell wall modification	G	PF01095	IPR000070; IPR011050; IPR012334; IPR033131	GO:0005618; GO:0030599; GO:0042545
310	TraesCS1B02G478000	IWGSC_v1.1_201706	chr1B	686747018	686748042	-	tr|B6SUT0|B6SUT0_MAIZE	Carbonic anhydrase	PF00194: Eukaryotic-type carbonic anhydrase	IPR001148: Alpha carbonic anhydrase		G	PF00194	IPR001148
311	TraesCS1B02G478100	IWGSC_v1.1_201706	chr1B	686749388	686755409	-	tr|B9S411|B9S411_RICCO	WD-repeat protein, putative	PF08154: NLE (NUC135) domain; PF00400: WD domain, G-beta repeat	IPR001632: G-protein, beta subunit; IPR001680: WD40 repeat; IPR012972: NLE; IPR015943: WD40/YVTN repeat-like-containing domain; IPR017986: WD40-repeat-containing domain; IPR019775: WD40 repeat, conserved site; IPR020472: G-protein beta WD-40 repeat	GO:0005515 MF: protein binding	G	PF08154; PF00400	IPR001632; IPR001680; IPR012972; IPR015943; IPR017986; IPR019775; IPR020472	GO:0005515
312	TraesCS1B02G478200	IWGSC_v1.1_201706	chr1B	686755548	686757397	+	tr|A9PCH9|A9PCH9_POPTR	Small nuclear ribonucleoprotein	PF01423: LSM domain	IPR001163: LSM domain, eukaryotic/archaea-type; IPR010920: LSM domain		G	PF01423	IPR001163; IPR010920
313	TraesCS1B02G478300	IWGSC_v1.1_201706	chr1B	686757667	686758515	-	tr|A0A1E5UTX9|A0A1E5UTX9_9POAL	Pathogenesis-related protein 1	PF00188: Cysteine-rich secretory protein family	IPR014044: CAP domain		G	PF00188	IPR014044
314	TraesCS1B02G792000LC	IWGSC_v1.1_201706	chr1B	686835073	686835462	+	tr|Q2QQX5|Q2QQX5_ORYSJ	Transposon protein, putative, Mutator sub-class, expressed	PF03108: MuDR family transposase	IPR004332: Transposase, MuDR, plant		TE	PF03108	IPR004332
315	TraesCS1B02G792100LC	IWGSC_v1.1_201706	chr1B	686836909	686837139	-	tr|Q2R3J1|Q2R3J1_ORYSJ	Transposon protein, putative, Mutator sub-class				TE
316	TraesCS1B02G792200LC	IWGSC_v1.1_201706	chr1B	686837183	686837815	-	tr|A0A151SHP6|A0A151SHP6_CAJCA	Serine/threonine protein phosphatase 7 long form isogeny	PF10536: Plant mobile domain	IPR019557: Aminotransferase-like, plant mobile domain		TE?	PF10536	IPR019557
317	TraesCS1B02G478400	IWGSC_v1.1_201706	chr1B	686839413	686844025	+	tr|Q7XZQ2|Q7XZQ2_MAIZE	UDP-glucose-4-epimerase	PF16363: GDP-mannose 4,6 dehydratase	IPR005886: UDP-glucose 4-epimerase; IPR016040: NAD(P)-binding domain	GO:0003978 MF: UDP-glucose 4-epimerase activity;GO:0006012 BP: galactose metabolic process	G	PF16363	IPR005886; IPR016040	GO:0003978; GO:0006012
318	TraesCS1B02G792300LC	IWGSC_v1.1_201706	chr1B	686844194	686844505	+	tr|S5DII2|S5DII2_AEGTA	RGA1e				G
319	TraesCS1B02G478500	IWGSC_v1.1_201706	chr1B	686845803	686846540	-	tr|A0MZ69|A0MZ69_MUSAC	Pathogenesis-related protein 1	PF00188: Cysteine-rich secretory protein family	IPR001283: Cysteine-rich secretory protein, allergen V5/Tpx-1-related; IPR014044: CAP domain; IPR018244: Allergen V5/Tpx-1-related, conserved site	GO:0005576 CC: extracellular region	G	PF00188	IPR001283; IPR014044; IPR018244	GO:0005576
320	TraesCS1B02G478600	IWGSC_v1.1_201706	chr1B	686853105	686855146	-	tr|Q9FXQ7|Q9FXQ7_MAIZE	Response regulator	PF00072: Response regulator receiver domain	IPR001789: Signal transduction response regulator, receiver domain; IPR011006: CheY-like superfamily	GO:0000160 BP: phosphorelay signal transduction system	G	PF00072	IPR001789; IPR011006	GO:0000160
321	TraesCS1B02G792400LC	IWGSC_v1.1_201706	chr1B	686927473	686927775	-	AT2G03020.2	Heat shock protein HSP20/alpha crystallin family				G
322	TraesCS1B02G792500LC	IWGSC_v1.1_201706	chr1B	686927854	686928156	-	AT3G57300.3	DNA helicase INO80-like protein				TE?
323	TraesCS1B02G478700	IWGSC_v1.1_201706	chr1B	686928123	686932384	+	tr|A0A199UVU3|A0A199UVU3_ANACO	Zinc finger protein CONSTANS	PF06203: CCT motif	IPR010402: CCT domain	GO:0005515 MF: protein binding	G	PF06203	IPR010402	GO:0005515
324	TraesCS1B02G792600LC	IWGSC_v1.1_201706	chr1B	686931409	686931867	-	sp|Q67JH0|FTSH3_SYMTH	ATP-dependent zinc metalloprotease FtsH 3				G
325	TraesCS1B02G478800	IWGSC_v1.1_201706	chr1B	686932734	686937210	-	tr|A0A1D5S6C0|A0A1D5S6C0_WHEAT	Nucleoside diphosphate kinase	PF00334: Nucleoside diphosphate kinase	IPR001564: Nucleoside diphosphate kinase; IPR023005: Nucleoside diphosphate kinase, active site	GO:0004550 MF: nucleoside diphosphate kinase activity;GO:0006165 BP: nucleoside diphosphate phosphorylation;GO:0006183 BP: GTP biosynthetic process;GO:0006228 BP: UTP biosynthetic process;GO:0006241 BP: CTP biosynthetic process	G	PF00334	IPR001564; IPR023005	GO:0004550; GO:0006165; GO:0006183; GO:0006228; GO:0006241
326	TraesCS1B02G792700LC	IWGSC_v1.1_201706	chr1B	686995133	686995351	-	sp|Q29550|EST1_PIG	Liver carboxylesterase				G
327	TraesCS1B02G792800LC	IWGSC_v1.1_201706	chr1B	687067094	687067908	-	AT2G38460.8	iron regulated 1				G
328	TraesCS1B02G478900	IWGSC_v1.1_201706	chr1B	687071845	687074689	-	tr|G7KAK5|G7KAK5_MEDTR	Pleckstrin-like (PH) domain protein	PF00169: PH domain	IPR001849: Pleckstrin homology domain; IPR011993: PH domain-like		G	PF00169	IPR001849; IPR011993
329	TraesCS1B02G479000	IWGSC_v1.1_201706	chr1B	687078233	687084562	-	tr|A0A199UVU3|A0A199UVU3_ANACO	Zinc finger protein CONSTANS	PF06203: CCT motif	IPR010402: CCT domain	GO:0005515 MF: protein binding	G	PF06203	IPR010402	GO:0005515
330	TraesCS1B02G479100	IWGSC_v1.1_201706	chr1B	687088286	687093181	-	tr|A0A192GRM5|A0A192GRM5_MORAL	Guanine nucleotide-binding protein subunit alpha-like protein	PF00503: G-protein alpha subunit	IPR001019: Guanine nucleotide binding protein (G-protein), alpha subunit; IPR002976: Plant G-protein, alpha subunit; IPR011025: G protein alpha subunit, helical insertion; IPR027417: P-loop containing nucleoside triphosphate hydrolase	GO:0003924 MF: GTPase activity;GO:0004871 MF: signal transducer activity;GO:0005525 MF: GTP binding;GO:0007165 BP: signal transduction;GO:0007186 BP: G-protein coupled receptor signaling pathway;GO:0019001 MF: guanyl nucleotide binding;GO:0031683 MF: G-protein beta/gamma-subunit complex binding	G	PF00503	IPR001019; IPR002976; IPR011025; IPR027417	GO:0003924; GO:0004871; GO:0005525; GO:0007165; GO:0007186; GO:0019001; GO:0031683
331	TraesCS1B02G479200	IWGSC_v1.1_201706	chr1B	687128835	687135871	+	tr|A0A199UVU3|A0A199UVU3_ANACO	Zinc finger protein CONSTANS	PF06203: CCT motif	IPR010402: CCT domain	GO:0005515 MF: protein binding	G	PF06203	IPR010402	GO:0005515
332	TraesCS1B02G792900LC	IWGSC_v1.1_201706	chr1B	687185433	687185996	-	tr|W9RY64|W9RY64_9ROSA	Ethylene-responsive transcription factor	PF00847: AP2 domain	IPR001471: AP2/ERF domain; IPR016177: DNA-binding domain	GO:0003677 MF: DNA binding;GO:0003700 MF: transcription factor activity, sequence-specific DNA binding;GO:0006355 BP: regulation of transcription, DNA-templated	G	PF00847	IPR001471; IPR016177	GO:0003677; GO:0003700; GO:0006355
333	TraesCS1B02G479300	IWGSC_v1.1_201706	chr1B	687275958	687281155	-	tr|A0A1D5SDA5|A0A1D5SDA5_WHEAT	Non-specific serine/threonine protein kinase	PF08263: Leucine rich repeat N-terminal domain; PF00560: Leucine Rich Repeat; PF13516: Leucine Rich repeat; PF00069: Protein kinase domain	IPR000719: Protein kinase domain; IPR001611: Leucine-rich repeat; IPR003591: Leucine-rich repeat, typical subtype; IPR008271: Serine/threonine-protein kinase, active site; IPR011009: Protein kinase-like domain; IPR013210: Leucine-rich repeat-containing N-terminal, plant-type; IPR032675: Leucine-rich repeat domain, L domain-like	GO:0004672 MF: protein kinase activity;GO:0005515 MF: protein binding;GO:0005524 MF: ATP binding;GO:0006468 BP: protein phosphorylation	G	PF08263; PF00560; PF13516; PF00069	IPR000719; IPR001611; IPR003591; IPR008271; IPR011009; IPR013210; IPR032675	GO:0004672; GO:0005515; GO:0005524; GO:0006468
334	TraesCS1B02G479400	IWGSC_v1.1_201706	chr1B	687310548	687319166	+	tr|Q0WZC2|Q0WZC2_WHEAT	RNA ligase isoform 1	PF08302: Fungal tRNA ligase phosphodiesterase domain	IPR015965: tRNA ligase, phosphodiesterase, fungi	GO:0003972 MF: RNA ligase (ATP) activity;GO:0005524 MF: ATP binding;GO:0006388 BP: tRNA splicing, via endonucleolytic cleavage and ligation	G	PF08302	IPR015965	GO:0003972; GO:0005524; GO:0006388
335	TraesCS1B02G479500	IWGSC_v1.1_201706	chr1B	687334729	687336682	+	tr|A0A061FBC1|A0A061FBC1_THECC	Eukaryotic aspartyl protease family protein, putative	PF14543: Xylanase inhibitor N-terminal; PF14541: Xylanase inhibitor C-terminal	IPR021109: Aspartic peptidase domain; IPR032799: Xylanase inhibitor, C-terminal; IPR032861: Xylanase inhibitor, N-terminal; IPR033121: Peptidase family A1 domain		G	PF14543; PF14541	IPR021109; IPR032799; IPR032861; IPR033121
336	TraesCS1B02G479600	IWGSC_v1.1_201706	chr1B	687400798	687402987	-	sp|Q6YQW0|RS7_ONYPE	30S ribosomal protein S7				G
337	TraesCS1B02G479700	IWGSC_v1.1_201706	chr1B	687403981	687406890	+	tr|B9RS17|B9RS17_RICCO	Ring finger protein, putative	PF13639: Ring finger domain	IPR001841: Zinc finger, RING-type; IPR013083: Zinc finger, RING/FYVE/PHD-type	GO:0005515 MF: protein binding;GO:0008270 MF: zinc ion binding	G	PF13639	IPR001841; IPR013083	GO:0005515; GO:0008270
338	TraesCS1B02G479800	IWGSC_v1.1_201706	chr1B	687407942	687418205	-	tr|D7M7H7|D7M7H7_ARALL	Structural maintenance of chromosomes family protein	PF02463: RecF/RecN/SMC N terminal domain	IPR003395: RecF/RecN/SMC, N-terminal; IPR027417: P-loop containing nucleoside triphosphate hydrolase		G	PF02463	IPR003395; IPR027417
339	TraesCS1B02G479900	IWGSC_v1.1_201706	chr1B	687422379	687423870	+	tr|U6EG29|U6EG29_POPCA	Response regulator	PF00072: Response regulator receiver domain	IPR001789: Signal transduction response regulator, receiver domain; IPR011006: CheY-like superfamily	GO:0000160 BP: phosphorelay signal transduction system	G	PF00072	IPR001789; IPR011006	GO:0000160
340	TraesCS1B02G480000	IWGSC_v1.1_201706	chr1B	687530122	687532112	+	tr|Q9FXQ7|Q9FXQ7_MAIZE	Response regulator	PF00072: Response regulator receiver domain	IPR001789: Signal transduction response regulator, receiver domain; IPR011006: CheY-like superfamily	GO:0000160 BP: phosphorelay signal transduction system	G	PF00072	IPR001789; IPR011006	GO:0000160
341	TraesCS1B02G793000LC	IWGSC_v1.1_201706	chr1B	687691341	687691538	+	tr|A0A151SUT9|A0A151SUT9_CAJCA	Serine/threonine protein phosphatase 7 long form isogeny	PF10536: Plant mobile domain	IPR019557: Aminotransferase-like, plant mobile domain		TE?	PF10536	IPR019557
342	TraesCS1B02G480100	IWGSC_v1.1_201706	chr1B	687711448	687719941	+	tr|U3LKI6|U3LKI6_WHEAT	Argonaute	PF16486: N-terminal domain of argonaute; PF08699: Argonaute linker 1 domain; PF02170: PAZ domain; PF16488: Argonaute linker 2 domain; PF02171: Piwi domain	IPR003100: PAZ domain; IPR003165: Piwi domain; IPR012337: Ribonuclease H-like domain; IPR014811: Argonaute, linker 1 domain; IPR032472: Argonaute linker 2 domain; IPR032474: Protein argonaute, N-terminal	GO:0003676 MF: nucleic acid binding;GO:0005515 MF: protein binding	G	PF16486; PF08699; PF02170; PF16488; PF02171	IPR003100; IPR003165; IPR012337; IPR014811; IPR032472; IPR032474	GO:0003676; GO:0005515
343	TraesCS1B02G480200	IWGSC_v1.1_201706	chr1B	687720253	687721688	-	tr|A0A0A9PVK8|A0A0A9PVK8_ARUDO	Reticulon-like protein	PF02453: Reticulon	IPR003388: Reticulon		G	PF02453	IPR003388
344	TraesCS1B02G480300	IWGSC_v1.1_201706	chr1B	687785481	687789175	+	tr|A0A061FG24|A0A061FG24_THECC	Receptor protein kinase, putative	PF08263: Leucine rich repeat N-terminal domain; PF00560: Leucine Rich Repeat; PF13855: Leucine rich repeat; PF00069: Protein kinase domain	IPR000719: Protein kinase domain; IPR001611: Leucine-rich repeat; IPR003591: Leucine-rich repeat, typical subtype; IPR008266: Tyrosine-protein kinase, active site; IPR011009: Protein kinase-like domain; IPR013210: Leucine-rich repeat-containing N-terminal, plant-type; IPR017441: Protein kinase, ATP binding site; IPR032675: Leucine-rich repeat domain, L domain-like	GO:0004672 MF: protein kinase activity;GO:0005515 MF: protein binding;GO:0005524 MF: ATP binding;GO:0006468 BP: protein phosphorylation	G	PF08263; PF00560; PF13855; PF00069	IPR000719; IPR001611; IPR003591; IPR008266; IPR011009; IPR013210; IPR017441; IPR032675	GO:0004672; GO:0005515; GO:0005524; GO:0006468
345	TraesCS1B02G480400	IWGSC_v1.1_201706	chr1B	687794252	687799812	+	tr|A0A072TR50|A0A072TR50_MEDTR	Zinc finger CCCH domain protein	PF00642: Zinc finger C-x8-C-x5-C-x3-H type (and similar)	IPR000571: Zinc finger, CCCH-type	GO:0046872 MF: metal ion binding	TE?	PF00642	IPR000571	GO:0046872
346	TraesCS1B02G793100LC	IWGSC_v1.1_201706	chr1B	687800527	687803788	-	tr|B9HTF1|B9HTF1_POPTR	COP1-interacting protein 4.1				G
347	TraesCS1B02G793200LC	IWGSC_v1.1_201706	chr1B	688122035	688123161	+	sp|B4RK97|HISZ_NEIG2	ATP phosphoribosyltransferase regulatory subunit				G
348	TraesCS1B02G793300LC	IWGSC_v1.1_201706	chr1B	688230533	688232546	-	tr|Q2XTD2|Q2XTD2_SOLTU	Histone deacetylase-like protein-like		IPR013087: Zinc finger C2H2-type	GO:0003676 MF: nucleic acid binding	G		IPR013087	GO:0003676
349	TraesCS1B02G480500	IWGSC_v1.1_201706	chr1B	688236126	688240223	-	tr|M7ZB54|M7ZB54_TRIUA	Rho GDP-dissociation inhibitor 1	PF02115: RHO protein GDP dissociation inhibitor	IPR000406: Rho protein GDP-dissociation inhibitor; IPR014756: Immunoglobulin E-set; IPR024792: Rho GDP-dissociation inhibitor domain	GO:0005094 MF: Rho GDP-dissociation inhibitor activity;GO:0005737 CC: cytoplasm	G	PF02115	IPR000406; IPR014756; IPR024792	GO:0005094; GO:0005737
350	TraesCS1B02G793400LC	IWGSC_v1.1_201706	chr1B	688279077	688280278	-	tr|A0A072UK42|A0A072UK42_MEDTR	No-apical-meristem-associated carboxy-terminal domain protein	PF14303: No apical meristem-associated C-terminal domain	IPR029466: No apical meristem-associated, C-terminal domain		G	PF14303	IPR029466
351	TraesCS1B02G793500LC	IWGSC_v1.1_201706	chr1B	688281040	688281387	-	AT1G50160.1	ribonuclease H superfamily polynucleotidyl transferase				TE
352	TraesCS1B02G480600	IWGSC_v1.1_201706	chr1B	688282066	688286485	-	AT2G30620.1	winged-helix DNA-binding transcription factor family protein		IPR000637: HMG-I/HMG-Y, DNA-binding, conserved site; IPR005818: Linker histone H1/H5, domain H15; IPR011991: Winged helix-turn-helix DNA-binding domain; IPR017956: AT hook, DNA-binding motif	GO:0000786 CC: nucleosome;GO:0003677 MF: DNA binding;GO:0005634 CC: nucleus;GO:0006334 BP: nucleosome assembly;GO:0006355 BP: regulation of transcription, DNA-templated	G		IPR000637; IPR005818; IPR011991; IPR017956	GO:0000786; GO:0003677; GO:0005634; GO:0006334; GO:0006355
353	TraesCS1B02G480700	IWGSC_v1.1_201706	chr1B	688351698	688354737	-	tr|A0A1J3IKY1|A0A1J3IKY1_NOCCA	HMG-Y-related protein A	PF02178: AT hook motif	IPR000116: High mobility group protein HMGA; IPR000637: HMG-I/HMG-Y, DNA-binding, conserved site; IPR005818: Linker histone H1/H5, domain H15; IPR011991: Winged helix-turn-helix DNA-binding domain; IPR017956: AT hook, DNA-binding motif	GO:0000785 CC: chromatin;GO:0000786 CC: nucleosome;GO:0003677 MF: DNA binding;GO:0005634 CC: nucleus;GO:0006334 BP: nucleosome assembly;GO:0006355 BP: regulation of transcription, DNA-templated	G	PF02178	IPR000116; IPR000637; IPR005818; IPR011991; IPR017956	GO:0000785; GO:0000786; GO:0003677; GO:0005634; GO:0006334; GO:0006355
354	TraesCS1B02G793600LC	IWGSC_v1.1_201706	chr1B	688356804	688357088	+	tr|A0A072U7W0|A0A072U7W0_MEDTR	Endonuclease/exonuclease/phosphatase family protein		IPR005135: Endonuclease/exonuclease/phosphatase		TE?		IPR005135
355	TraesCS1B02G793700LC	IWGSC_v1.1_201706	chr1B	688381446	688382316	-	sp|A1D3P4|YME2_NEOFI	Mitochondrial escape protein 2				G
356	TraesCS1B02G480800	IWGSC_v1.1_201706	chr1B	688382330	688384291	-	tr|A0A151SYJ4|A0A151SYJ4_CAJCA	Histone H1	PF02178: AT hook motif	IPR000637: HMG-I/HMG-Y, DNA-binding, conserved site; IPR005818: Linker histone H1/H5, domain H15; IPR011991: Winged helix-turn-helix DNA-binding domain; IPR017956: AT hook, DNA-binding motif	GO:0000786 CC: nucleosome;GO:0003677 MF: DNA binding;GO:0005634 CC: nucleus;GO:0006334 BP: nucleosome assembly;GO:0006355 BP: regulation of transcription, DNA-templated	G	PF02178	IPR000637; IPR005818; IPR011991; IPR017956	GO:0000786; GO:0003677; GO:0005634; GO:0006334; GO:0006355
357	TraesCS1B02G793800LC	IWGSC_v1.1_201706	chr1B	688695519	688696488	+	sp|Q9ERS1|KCNKC_RAT	Potassium channel subfamily K member 12				G
358	TraesCS1B02G480900	IWGSC_v1.1_201706	chr1B	688706619	688708190	-	tr|A0A0K9PB32|A0A0K9PB32_ZOSMR	Mitochondrial carrier-like protein	PF00153: Mitochondrial carrier protein	IPR018108: Mitochondrial substrate/solute carrier; IPR023395: Mitochondrial carrier domain		G	PF00153	IPR018108; IPR023395
359	TraesCS1B02G793900LC	IWGSC_v1.1_201706	chr1B	688754399	688754801	-	AT5G18880.1	RNA-directed DNA polymerase (reverse transcriptase)-related family protein				TE
360	TraesCS1B02G794000LC	IWGSC_v1.1_201706	chr1B	688764303	688769301	+	tr|N1R1Z9|N1R1Z9_AEGTA	Mitochondrial outer membrane porin	PF01459: Eukaryotic porin	IPR027246: Eukaryotic porin/Tom40	GO:0005741 CC: mitochondrial outer membrane;GO:0055085 BP: transmembrane transport	G	PF01459	IPR027246	GO:0005741; GO:0055085
361	TraesCS1B02G794100LC	IWGSC_v1.1_201706	chr1B	688782231	688783603	-	tr|C5H0F1|C5H0F1_SOYBN	Leucine-rich repeat receptor-like kinase	PF13855: Leucine rich repeat	IPR001611: Leucine-rich repeat; IPR003591: Leucine-rich repeat, typical subtype; IPR032675: Leucine-rich repeat domain, L domain-like	GO:0005515 MF: protein binding	G	PF13855	IPR001611; IPR003591; IPR032675	GO:0005515
362	TraesCS1B02G481000	IWGSC_v1.1_201706	chr1B	688982958	688984036	+	AT4G34140.10	D111/G-patch domain-containing protein				G
363	TraesCS1B02G794200LC	IWGSC_v1.1_201706	chr1B	688986020	688987513	-	tr|V9H026|V9H026_ARATH	Reverse transcriptase	PF00078: Reverse transcriptase (RNA-dependent DNA polymerase); PF13966: zinc-binding in reverse transcriptase	IPR000477: Reverse transcriptase domain; IPR026960: Reverse transcriptase zinc-binding domain		TE	PF00078; PF13966	IPR000477; IPR026960
364	TraesCS1B02G794300LC	IWGSC_v1.1_201706	chr1B	688989086	688989313	-	tr|A0A072VGJ8|A0A072VGJ8_MEDTR	Endonuclease/exonuclease/phosphatase family protein		IPR005135: Endonuclease/exonuclease/phosphatase		TE?		IPR005135
365	TraesCS1B02G481100	IWGSC_v1.1_201706	chr1B	688996907	689001430	+	AT2G25760.2	Protein kinase family protein	PF00069: Protein kinase domain	IPR000719: Protein kinase domain; IPR008271: Serine/threonine-protein kinase, active site; IPR011009: Protein kinase-like domain; IPR017441: Protein kinase, ATP binding site	GO:0004672 MF: protein kinase activity;GO:0005524 MF: ATP binding;GO:0006468 BP: protein phosphorylation	G	PF00069	IPR000719; IPR008271; IPR011009; IPR017441	GO:0004672; GO:0005524; GO:0006468
366	TraesCS1B02G794400LC	IWGSC_v1.1_201706	chr1B	689148662	689149153	-	AT2G02520.1	RNA-directed DNA polymerase (reverse transcriptase)-related family protein	PF13966: zinc-binding in reverse transcriptase	IPR026960: Reverse transcriptase zinc-binding domain		TE	PF13966	IPR026960
367	TraesCS1B02G481200	IWGSC_v1.1_201706	chr1B	689200351	689203593	-	AT2G32970.4	G1/S-specific cyclin-E protein				G
368	TraesCS1B02G794500LC	IWGSC_v1.1_201706	chr1B	689221532	689221951	+	tr|A0A103XE32|A0A103XE32_CYNCS	Phosphatidylinositol 3-/4-kinase, catalytic domain-containing protein		IPR000116: High mobility group protein HMGA; IPR017956: AT hook, DNA-binding motif	GO:0000785 CC: chromatin;GO:0003677 MF: DNA binding;GO:0005634 CC: nucleus;GO:0006355 BP: regulation of transcription, DNA-templated	G		IPR000116; IPR017956	GO:0000785; GO:0003677; GO:0005634; GO:0006355
369	TraesCS1B02G794600LC	IWGSC_v1.1_201706	chr1B	689224448	689224953	+	tr|A0A151U6Y2|A0A151U6Y2_CAJCA	Transposon TX1 uncharacterized				TE
370	TraesCS1B02G794700LC	IWGSC_v1.1_201706	chr1B	689226464	689227138	+	tr|Q10IA6|Q10IA6_ORYSJ	Retrotransposon protein, putative, unclassified				TE
371	TraesCS1B02G794800LC	IWGSC_v1.1_201706	chr1B	689311448	689311759	-	tr|Q2RB45|Q2RB45_ORYSJ	Retrotransposon protein, putative, Ty3-gypsy subclass				TE
372	TraesCS1B02G794900LC	IWGSC_v1.1_201706	chr1B	689476569	689477108	-	tr|A0A072VES6|A0A072VES6_MEDTR	Endonuclease/exonuclease/phosphatase family protein		IPR005135: Endonuclease/exonuclease/phosphatase		TE?		IPR005135
373	TraesCS1B02G795000LC	IWGSC_v1.1_201706	chr1B	689489867	689505534	-	tr|D0VBJ2|D0VBJ2_9POAL	O-methyltransferase-like protein	PF08100: Dimerisation domain; PF00891: O-methyltransferase	IPR001077: O-methyltransferase, family 2; IPR011991: Winged helix-turn-helix DNA-binding domain; IPR012967: Plant methyltransferase dimerisation; IPR016461: O-methyltransferase COMT-type; IPR029063: S-adenosyl-L-methionine-dependent methyltransferase	GO:0008168 MF: methyltransferase activity;GO:0008171 MF: O-methyltransferase activity;GO:0046983 MF: protein dimerization activity	G	PF08100; PF00891	IPR001077; IPR011991; IPR012967; IPR016461; IPR029063	GO:0008168; GO:0008171; GO:0046983
374	TraesCS1B02G481300	IWGSC_v1.1_201706	chr1B	689555252	689556433	-	tr|D0VBJ2|D0VBJ2_9POAL	O-methyltransferase-like protein	PF08100: Dimerisation domain; PF00891: O-methyltransferase	IPR001077: O-methyltransferase, family 2; IPR011991: Winged helix-turn-helix DNA-binding domain; IPR012967: Plant methyltransferase dimerisation; IPR016461: O-methyltransferase COMT-type; IPR029063: S-adenosyl-L-methionine-dependent methyltransferase	GO:0008168 MF: methyltransferase activity;GO:0008171 MF: O-methyltransferase activity;GO:0046983 MF: protein dimerization activity	G	PF08100; PF00891	IPR001077; IPR011991; IPR012967; IPR016461; IPR029063	GO:0008168; GO:0008171; GO:0046983
375	TraesCS1B02G481400	IWGSC_v1.1_201706	chr1B	689683591	689685340	-	tr|D0VBJ2|D0VBJ2_9POAL	O-methyltransferase-like protein	PF08100: Dimerisation domain; PF00891: O-methyltransferase	IPR001077: O-methyltransferase, family 2; IPR011991: Winged helix-turn-helix DNA-binding domain; IPR012967: Plant methyltransferase dimerisation; IPR016461: O-methyltransferase COMT-type; IPR029063: S-adenosyl-L-methionine-dependent methyltransferase	GO:0008168 MF: methyltransferase activity;GO:0008171 MF: O-methyltransferase activity;GO:0046983 MF: protein dimerization activity	G	PF08100; PF00891	IPR001077; IPR011991; IPR012967; IPR016461; IPR029063	GO:0008168; GO:0008171; GO:0046983
376	TraesCS1B02G481500	IWGSC_v1.1_201706	chr1B	689807367	689808845	-	tr|D0VBJ2|D0VBJ2_9POAL	O-methyltransferase-like protein	PF08100: Dimerisation domain; PF00891: O-methyltransferase	IPR001077: O-methyltransferase, family 2; IPR011991: Winged helix-turn-helix DNA-binding domain; IPR012967: Plant methyltransferase dimerisation; IPR016461: O-methyltransferase COMT-type; IPR029063: S-adenosyl-L-methionine-dependent methyltransferase	GO:0008168 MF: methyltransferase activity;GO:0008171 MF: O-methyltransferase activity;GO:0046983 MF: protein dimerization activity	G	PF08100; PF00891	IPR001077; IPR011991; IPR012967; IPR016461; IPR029063	GO:0008168; GO:0008171; GO:0046983
377	TraesCS1B02G795100LC	IWGSC_v1.1_201706	chr1B	689845484	689847774	-	AT1G01260.3	basic helix-loop-helix (bHLH) DNA-binding superfamily protein				G
378	TraesCS1B02G795200LC	IWGSC_v1.1_201706	chr1B	689848634	689848963	-	tr|Q10I01|Q10I01_ORYSJ	Retrotransposon protein, putative, unclassified	PF04195: Putative gypsy type transposon	IPR007321: Transposase (putative), gypsy type		TE	PF04195	IPR007321
379	TraesCS1B02G481600	IWGSC_v1.1_201706	chr1B	689851522	689851782	-	tr|A0A067XTI5|A0A067XTI5_CICAR	UDP-glycosyltransferase				G
	1BL telomere

## Sheet: 1D
	Gene ID	Annotation	Chromosome	Start (bp)	Stop (bp)	Orientation	Blast-Hit-Accession	Human-Readable-Description	Pfam-IDs-(Description)	Interpro-IDs-(Description)	GO-IDs-(Description)-via-Interpro	Gene-or-TE-TE?-U (via-function)	Pfam-IDs	Interpro-IDs	GO-IDs-via-Interpro
1	TraesCS1D02G511500LC	IWGSC_v1.1_201706	chr1D	460553908	460555102	+	sp|Q66CL2|MACB1_YERPS	Macrolide export ATP-binding/permease protein MacB 1				G
2	TraesCS1D02G511600LC	IWGSC_v1.1_201706	chr1D	460557600	460558633	+	sp|G5E870|TRIPC_MOUSE	E3 ubiquitin-protein ligase TRIP12				G
3	TraesCS1D02G511700LC	IWGSC_v1.1_201706	chr1D	460560761	460561291	+	tr|Q2QP74|Q2QP74_ORYSJ	AT hook motif-containing protein, putative, expressed				G
4	TraesCS1D02G511800LC	IWGSC_v1.1_201706	chr1D	460561773	460562051	+	tr|Q9AYF0|Q9AYF0_ORYSJ	Helicase-like protein	PF14214: Helitron helicase-like domain at N-terminus	IPR025476: Helitron helicase-like domain		TE	PF14214	IPR025476
5	TraesCS1D02G511900LC	IWGSC_v1.1_201706	chr1D	460562154	460562348	+	tr|Q9AYF0|Q9AYF0_ORYSJ	Helicase-like protein	PF14214: Helitron helicase-like domain at N-terminus	IPR025476: Helitron helicase-like domain		TE	PF14214	IPR025476
6	TraesCS1D02G512000LC	IWGSC_v1.1_201706	chr1D	460563510	460563917	+	tr|A0A151QX00|A0A151QX00_CAJCA	ATP-dependent DNA helicase PIF1	PF05970: PIF1-like helicase	IPR010285: DNA helicase Pif1-like; IPR027417: P-loop containing nucleoside triphosphate hydrolase	GO:0000723 BP: telomere maintenance;GO:0003678 MF: DNA helicase activity;GO:0006281 BP: DNA repair	TE?	PF05970	IPR010285; IPR027417	GO:0000723; GO:0003678; GO:0006281
7	TraesCS1D02G512100LC	IWGSC_v1.1_201706	chr1D	460564206	460564499	+	tr|G7JL89|G7JL89_MEDTR	PIF1-like helicase	PF05970: PIF1-like helicase	IPR010285: DNA helicase Pif1-like	GO:0000723 BP: telomere maintenance;GO:0003678 MF: DNA helicase activity;GO:0006281 BP: DNA repair	TE?	PF05970	IPR010285	GO:0000723; GO:0003678; GO:0006281
8	TraesCS1D02G512200LC	IWGSC_v1.1_201706	chr1D	460564812	460565126	+	tr|A0A0B2RST4|A0A0B2RST4_GLYSO	ATP-dependent DNA helicase PIF1	PF02689: Helicase	IPR003840: DNA helicase; IPR027417: P-loop containing nucleoside triphosphate hydrolase	GO:0004386 MF: helicase activity;GO:0005524 MF: ATP binding	TE?	PF02689	IPR003840; IPR027417	GO:0004386; GO:0005524
9	TraesCS1D02G512300LC	IWGSC_v1.1_201706	chr1D	460620998	460621459	+	tr|A0A1D6REH7|A0A1D6REH7_WHEAT	Calcium-transporting ATPase		IPR001757: P-type ATPase; IPR023214: HAD-like domain; IPR023298: P-type ATPase, transmembrane domain	GO:0016021 CC: integral component of membrane	G		IPR001757; IPR023214; IPR023298	GO:0016021
10	TraesCS1D02G512400LC	IWGSC_v1.1_201706	chr1D	460643140	460645510	-	tr|A6MZV6|A6MZV6_ORYSI	26S protease regulatory subunit 8		IPR005135: Endonuclease/exonuclease/phosphatase		TE?		IPR005135
11	TraesCS1D02G512500LC	IWGSC_v1.1_201706	chr1D	460649006	460649230	-	AT3G24880.3	Helicase/SANT-associated, DNA binding protein				TE?
12	TraesCS1D02G512600LC	IWGSC_v1.1_201706	chr1D	460655200	460655838	-	tr|Q7XEB3|Q7XEB3_ORYSJ	BTB/POZ domain containing protein, expressed	PF00651: BTB/POZ domain	IPR000210: BTB/POZ domain; IPR011333: SKP1/BTB/POZ domain	GO:0005515 MF: protein binding	G	PF00651	IPR000210; IPR011333	GO:0005515
13	TraesCS1D02G388400	IWGSC_v1.1_201706	chr1D	460657433	460658506	+	tr|B1N683|B1N683_SOLPI	Defensin protein	PF00304: Gamma-thionin family	IPR003614: Knottin, scorpion toxin-like	GO:0006952 BP: defense response	G	PF00304	IPR003614	GO:0006952
14	TraesCS1D02G512700LC	IWGSC_v1.1_201706	chr1D	460722942	460723244	+	sp|P11227|POL_MLVRD	Pol polyprotein				TE
15	TraesCS1D02G512800LC	IWGSC_v1.1_201706	chr1D	460727832	460728694	-	sp|Q09353|SENP_CAEEL	Sentrin-specific protease	PF02902: Ulp1 protease family, C-terminal catalytic domain	IPR003653: Ulp1 protease family, C-terminal catalytic domain	GO:0006508 BP: proteolysis;GO:0008234 MF: cysteine-type peptidase activity	G	PF02902	IPR003653	GO:0006508; GO:0008234
16	TraesCS1D02G512900LC	IWGSC_v1.1_201706	chr1D	460736868	460738395	-	tr|A0A151QZQ2|A0A151QZQ2_CAJCA	Protein FAR1-RELATED SEQUENCE 5		IPR007527: Zinc finger, SWIM-type	GO:0008270 MF: zinc ion binding	TE		IPR007527	GO:0008270
17	TraesCS1D02G513000LC	IWGSC_v1.1_201706	chr1D	460738761	460739556	-	tr|A0A151SA71|A0A151SA71_CAJCA	Protein FAR1-RELATED SEQUENCE 5	PF03101: FAR1 DNA-binding domain	IPR004330: FAR1 DNA binding domain		TE	PF03101	IPR004330
18	TraesCS1D02G388500	IWGSC_v1.1_201706	chr1D	460743240	460744120	+	tr|Q7X9Q6|Q7X9Q6_ORYSA	Embryo-specific protein	PF14861: Plant antimicrobial peptide	IPR029227: Plant antimicrobial peptide	GO:0050832 BP: defense response to fungus	G	PF14861	IPR029227	GO:0050832
19	TraesCS1D02G388600	IWGSC_v1.1_201706	chr1D	460789199	460794120	+	tr|A0A1D5SY12|A0A1D5SY12_WHEAT	Protein DETOXIFICATION	PF01554: MatE	IPR002528: Multi antimicrobial extrusion protein	GO:0006855 BP: drug transmembrane transport;GO:0015238 MF: drug transmembrane transporter activity;GO:0015297 MF: antiporter activity;GO:0016020 CC: membrane;GO:0055085 BP: transmembrane transport	G	PF01554	IPR002528	GO:0006855; GO:0015238; GO:0015297; GO:0016020; GO:0055085
20	TraesCS1D02G388700	IWGSC_v1.1_201706	chr1D	460843835	460850204	-	tr|Q9LJ10|Q9LJ10_ORYSJ	NBS-LRR disease resistance protein-like	PF00931: NB-ARC domain	IPR002182: NB-ARC; IPR027417: P-loop containing nucleoside triphosphate hydrolase	GO:0043531 MF: ADP binding	G	PF00931	IPR002182; IPR027417	GO:0043531
21	TraesCS1D02G388800	IWGSC_v1.1_201706	chr1D	460851253	460857684	-	tr|Q9LJ10|Q9LJ10_ORYSJ	NBS-LRR disease resistance protein-like	PF00931: NB-ARC domain	IPR002182: NB-ARC; IPR011991: Winged helix-turn-helix DNA-binding domain; IPR027417: P-loop containing nucleoside triphosphate hydrolase; IPR032675: Leucine-rich repeat domain, L domain-like	GO:0043531 MF: ADP binding	G	PF00931	IPR002182; IPR011991; IPR027417; IPR032675	GO:0043531
22	TraesCS1D02G513200LC	IWGSC_v1.1_201706	chr1D	460859670	460860254	+	tr|M8C2B7|M8C2B7_AEGTA	Retrovirus-related Pol polyprotein from transposon TNT 1-94		IPR001878: Zinc finger, CCHC-type	GO:0003676 MF: nucleic acid binding;GO:0008270 MF: zinc ion binding	TE		IPR001878	GO:0003676; GO:0008270
23	TraesCS1D02G388900	IWGSC_v1.1_201706	chr1D	460864251	460865984	-	tr|A0A199VGF9|A0A199VGF9_ANACO	50S ribosomal protein L7/L12	PF00542: Ribosomal protein L7/L12 C-terminal domain	IPR000206: Ribosomal protein L7/L12; IPR013823: Ribosomal protein L7/L12, C-terminal; IPR014719: Ribosomal protein L7/L12, C-terminal/adaptor protein ClpS-like	GO:0003735 MF: structural constituent of ribosome;GO:0005622 CC: intracellular;GO:0005840 CC: ribosome;GO:0006412 BP: translation	G	PF00542	IPR000206; IPR013823; IPR014719	GO:0003735; GO:0005622; GO:0005840; GO:0006412
24	TraesCS1D02G389000	IWGSC_v1.1_201706	chr1D	460866901	460868546	-	tr|A0A199VW91|A0A199VW91_ANACO	ER membrane protein complex subunit 6	PF07019: Rab5-interacting protein (Rab5ip)	IPR029008: Rab5-interacting protein family		G	PF07019	IPR029008
25	TraesCS1D02G513300LC	IWGSC_v1.1_201706	chr1D	460872245	460910616	-	tr|Q10PF4|Q10PF4_ORYSJ	Retrotransposon protein, putative, unclassified, expressed	PF14111: Domain of unknown function (DUF4283)	IPR001878: Zinc finger, CCHC-type; IPR025558: Domain of unknown function DUF4283	GO:0003676 MF: nucleic acid binding;GO:0008270 MF: zinc ion binding	TE	PF14111	IPR001878; IPR025558	GO:0003676; GO:0008270
26	TraesCS1D02G513400LC	IWGSC_v1.1_201706	chr1D	460906912	460907355	-	sp|P37089|SCNNA_RAT	Amiloride-sensitive sodium channel subunit alpha				G
27	TraesCS1D02G513500LC	IWGSC_v1.1_201706	chr1D	460910685	460918717	+	AT5G44950.1	F-box/RNI-like/FBD-like domains-containing protein	PF08387: FBD	IPR001810: F-box domain; IPR006566: FBD domain; IPR032675: Leucine-rich repeat domain, L domain-like	GO:0005515 MF: protein binding	TE?	PF08387	IPR001810; IPR006566; IPR032675	GO:0005515
28	TraesCS1D02G513600LC	IWGSC_v1.1_201706	chr1D	460957559	460957879	+	sp|A2T7I6|APEX1_PONPY	DNA-(apurinic or apyrimidinic site) lyase		IPR005135: Endonuclease/exonuclease/phosphatase		TE?		IPR005135
29	TraesCS1D02G513700LC	IWGSC_v1.1_201706	chr1D	460957880	460958308	+	tr|Q2QZN1|Q2QZN1_ORYSJ	Retrotransposon protein, putative, unclassified		IPR005135: Endonuclease/exonuclease/phosphatase		TE		IPR005135
30	TraesCS1D02G389100	IWGSC_v1.1_201706	chr1D	460982006	460982659	-	tr|D3GC10|D3GC10_JATCU	Avr9/Cf-9 rapidly elicited protein				G
31	TraesCS1D02G513800LC	IWGSC_v1.1_201706	chr1D	460982549	460982920	+	AT5G22460.3	alpha/beta-Hydrolases superfamily protein				G
32	TraesCS1D02G513900LC	IWGSC_v1.1_201706	chr1D	460987866	460989277	+	tr|A0A151RKW8|A0A151RKW8_CAJCA	Protein FAR1-RELATED SEQUENCE 5	PF03101: FAR1 DNA-binding domain	IPR004330: FAR1 DNA binding domain		TE	PF03101	IPR004330
33	TraesCS1D02G514000LC	IWGSC_v1.1_201706	chr1D	460989281	460991316	+	tr|A0A151TIC9|A0A151TIC9_CAJCA	Protein FAR1-RELATED SEQUENCE 5	PF10551: MULE transposase domain; PF04434: SWIM zinc finger	IPR006564: Zinc finger, PMZ-type; IPR007527: Zinc finger, SWIM-type; IPR018289: MULE transposase domain	GO:0008270 MF: zinc ion binding	TE	PF10551; PF04434	IPR006564; IPR007527; IPR018289	GO:0008270
34	TraesCS1D02G389200	IWGSC_v1.1_201706	chr1D	460995287	460995553	-	tr|D3GC10|D3GC10_JATCU	Avr9/Cf-9 rapidly elicited protein				G
35	TraesCS1D02G389300	IWGSC_v1.1_201706	chr1D	461052237	461057083	+	tr|B6TFK2|B6TFK2_MAIZE	Phosphatidylserine synthase 2	PF03034: Phosphatidyl serine synthase	IPR004277: Phosphatidyl serine synthase	GO:0006659 BP: phosphatidylserine biosynthetic process	G	PF03034	IPR004277	GO:0006659
36	TraesCS1D02G514100LC	IWGSC_v1.1_201706	chr1D	461074622	461074954	-	tr|M8BJ00|M8BJ00_AEGTA	Protein FAR1-RELATED SEQUENCE 5	PF04434: SWIM zinc finger	IPR007527: Zinc finger, SWIM-type	GO:0008270 MF: zinc ion binding	TE	PF04434	IPR007527	GO:0008270
37	TraesCS1D02G514200LC	IWGSC_v1.1_201706	chr1D	461075021	461076903	-	tr|M8BJ00|M8BJ00_AEGTA	Protein FAR1-RELATED SEQUENCE 5	PF03101: FAR1 DNA-binding domain; PF10551: MULE transposase domain	IPR004330: FAR1 DNA binding domain; IPR018289: MULE transposase domain		TE	PF03101; PF10551	IPR004330; IPR018289
38	TraesCS1D02G389400	IWGSC_v1.1_201706	chr1D	461116809	461117720	-	tr|A0A061ESL8|A0A061ESL8_THECC	Gibberellin-regulated family protein	PF02704: Gibberellin regulated protein	IPR003854: Gibberellin regulated protein		G	PF02704	IPR003854
39	TraesCS1D02G514300LC	IWGSC_v1.1_201706	chr1D	461136298	461136597	-	sp|Q5E9P5|PAMR1_BOVIN	Inactive serine protease PAMR1				G
40	TraesCS1D02G389500	IWGSC_v1.1_201706	chr1D	461138485	461141015	+	tr|A0A1D1XHV2|A0A1D1XHV2_9ARAE	Cyclin-D1-binding protein 1	PF13324: Grap2 and cyclin-D-interacting			G	PF13324
41	TraesCS1D02G389600	IWGSC_v1.1_201706	chr1D	461142789	461144397	+	AT3G25440.1	RNA-binding CRS1 / YhbY (CRM) domain protein				G
42	TraesCS1D02G514400LC	IWGSC_v1.1_201706	chr1D	461144981	461145319	+	sp|B3R6F8|RL28_CUPTR	50S ribosomal protein L28				G
43	TraesCS1D02G514500LC	IWGSC_v1.1_201706	chr1D	461146168	461146323	+	AT4G16900.1	Disease resistance protein (TIR-NBS-LRR class) family				G
44	TraesCS1D02G514600LC	IWGSC_v1.1_201706	chr1D	461147388	461148983	-	tr|Q2QNP9|Q2QNP9_ORYSJ	F-box domain containing protein	PF08387: FBD	IPR006566: FBD domain		G	PF08387	IPR006566
45	TraesCS1D02G514700LC	IWGSC_v1.1_201706	chr1D	461153818	461154135	-	tr|A0A151TJ40|A0A151TJ40_CAJCA	Retrovirus-related Pol polyprotein from transposon TNT 1-94				TE
46	TraesCS1D02G514800LC	IWGSC_v1.1_201706	chr1D	461189518	461189946	-	tr|M8CEN7|M8CEN7_AEGTA	F-box/WD-40 repeat-containing protein	PF13456: Reverse transcriptase-like	IPR012337: Ribonuclease H-like domain	GO:0003676 MF: nucleic acid binding	TE	PF13456	IPR012337	GO:0003676
47	TraesCS1D02G514900LC	IWGSC_v1.1_201706	chr1D	461228107	461229273	+	tr|A0A151RSW7|A0A151RSW7_CAJCA	Transposon Ty3-G Gag-Pol polyprotein	PF00665: Integrase core domain	IPR001584: Integrase, catalytic core; IPR012337: Ribonuclease H-like domain	GO:0003676 MF: nucleic acid binding;GO:0015074 BP: DNA integration	TE	PF00665	IPR001584; IPR012337	GO:0003676; GO:0015074
48	TraesCS1D02G515000LC	IWGSC_v1.1_201706	chr1D	461300547	461302170	+	AT1G18830.3	Transducin/WD40 repeat-like superfamily protein				G
49	TraesCS1D02G515100LC	IWGSC_v1.1_201706	chr1D	461379270	461380010	-	AT5G02700.1	F-box/RNI-like superfamily protein		IPR032675: Leucine-rich repeat domain, L domain-like		TE?		IPR032675
50	TraesCS1D02G389700	IWGSC_v1.1_201706	chr1D	461396444	461398859	-	tr|C6L7Y7|C6L7Y7_HORBU	F-box protein		IPR001810: F-box domain; IPR032675: Leucine-rich repeat domain, L domain-like	GO:0005515 MF: protein binding	TE?		IPR001810; IPR032675	GO:0005515
51	TraesCS1D02G389800	IWGSC_v1.1_201706	chr1D	461421467	461423020	-	tr|M8C1J6|M8C1J6_AEGTA	F-box protein	PF00646: F-box domain	IPR001810: F-box domain; IPR011043: Galactose oxidase/kelch, beta-propeller; IPR015943: WD40/YVTN repeat-like-containing domain; IPR017451: F-box associated interaction domain	GO:0005515 MF: protein binding	TE?	PF00646	IPR001810; IPR011043; IPR015943; IPR017451	GO:0005515
52	TraesCS1D02G389900	IWGSC_v1.1_201706	chr1D	461485299	461487467	-	tr|M8BPQ1|M8BPQ1_AEGTA	GDSL esterase/lipase	PF00657: GDSL-like Lipase/Acylhydrolase	IPR001087: GDSL lipase/esterase; IPR013830: SGNH hydrolase-type esterase domain	GO:0016788 MF: hydrolase activity, acting on ester bonds	G	PF00657	IPR001087; IPR013830	GO:0016788
53	TraesCS1D02G390000	IWGSC_v1.1_201706	chr1D	461506169	461533668	-	tr|M8BPQ1|M8BPQ1_AEGTA	GDSL esterase/lipase	PF00657: GDSL-like Lipase/Acylhydrolase	IPR001087: GDSL lipase/esterase; IPR013830: SGNH hydrolase-type esterase domain	GO:0016788 MF: hydrolase activity, acting on ester bonds	G	PF00657	IPR001087; IPR013830	GO:0016788
54	TraesCS1D02G390100	IWGSC_v1.1_201706	chr1D	461536153	461539106	-	tr|M8C1J6|M8C1J6_AEGTA	F-box protein	PF00646: F-box domain	IPR001810: F-box domain	GO:0005515 MF: protein binding	TE?	PF00646	IPR001810	GO:0005515
55	TraesCS1D02G390200	IWGSC_v1.1_201706	chr1D	461539530	461539886	+	AT1G03180.6	non-structural protein				G
56	TraesCS1D02G515200LC	IWGSC_v1.1_201706	chr1D	461625591	461625725	+	tr|K7UGJ4|K7UGJ4_MAIZE	50S ribosomal protein L2		IPR008991: Translation protein SH3-like domain; IPR014726: Ribosomal protein L2, domain 3		G		IPR008991; IPR014726
57	TraesCS1D02G515300LC	IWGSC_v1.1_201706	chr1D	461628237	461628505	+	tr|Q8MFW8|Q8MFW8_9SPER	ATP synthase subunit beta	PF00006: ATP synthase alpha/beta family, nucleotide-binding domain	IPR000194: ATPase, F1/V1/A1 complex, alpha/beta subunit, nucleotide-binding domain; IPR027417: P-loop containing nucleoside triphosphate hydrolase	GO:0005524 MF: ATP binding	G	PF00006	IPR000194; IPR027417	GO:0005524
58	TraesCS1D02G515400LC	IWGSC_v1.1_201706	chr1D	461629683	461629802	+	AT2G40340.6	Integrase-type DNA-binding superfamily protein				TE
59	TraesCS1D02G515500LC	IWGSC_v1.1_201706	chr1D	461631502	461631748	+	tr|A0A193D893|A0A193D893_9POAL	30S ribosomal protein S7, chloroplastic		IPR023798: Ribosomal protein S7 domain		G		IPR023798
60	TraesCS1D02G515600LC	IWGSC_v1.1_201706	chr1D	461636166	461636285	+	tr|A0A103XUD8|A0A103XUD8_CYNCS	Nucleic acid-binding, OB-fold				G
61	TraesCS1D02G515700LC	IWGSC_v1.1_201706	chr1D	461638392	461638760	+	tr|A1XJL0|A1XJL0_CERCN	NADH-ubiquinone oxidoreductase chain 5				G
62	TraesCS1D02G515800LC	IWGSC_v1.1_201706	chr1D	461641725	461641913	+	AT3G52120.3	SWAP (Suppressor-of-White-APricot)/surp domain-containing protein / D111/G-patch domain-containing protein				G
63	TraesCS1D02G515900LC	IWGSC_v1.1_201706	chr1D	461750124	461750447	+	AT4G03260.4	Outer arm dynein light chain 1 protein				G
64	TraesCS1D02G516000LC	IWGSC_v1.1_201706	chr1D	461751601	461752317	-	tr|M8C1J6|M8C1J6_AEGTA	F-box protein		IPR011043: Galactose oxidase/kelch, beta-propeller; IPR015943: WD40/YVTN repeat-like-containing domain; IPR017451: F-box associated interaction domain	GO:0005515 MF: protein binding	TE?		IPR011043; IPR015943; IPR017451	GO:0005515
65	TraesCS1D02G390300	IWGSC_v1.1_201706	chr1D	461787158	461787664	-	tr|D7MBL1|D7MBL1_ARALL	Protease inhibitor/seed storage/lipid transfer protein family protein		IPR016140: Bifunctional inhibitor/plant lipid transfer protein/seed storage helical domain		G		IPR016140
66	TraesCS1D02G516100LC	IWGSC_v1.1_201706	chr1D	461820595	461822182	-	AT5G37380.9	Chaperone DnaJ-domain superfamily protein				G
67	TraesCS1D02G390400	IWGSC_v1.1_201706	chr1D	461822298	461822998	-	tr|D7MBL1|D7MBL1_ARALL	Protease inhibitor/seed storage/lipid transfer protein family protein				G
68	TraesCS1D02G390500	IWGSC_v1.1_201706	chr1D	461902232	461908026	+	tr|L0BCK7|L0BCK7_9POAL	Asparagine synthetase	PF13537: Glutamine amidotransferase domain; PF00733: Asparagine synthase	IPR001962: Asparagine synthase; IPR014729: Rossmann-like alpha/beta/alpha sandwich fold; IPR017932: Glutamine amidotransferase type 2 domain; IPR029055: Nucleophile aminohydrolases, N-terminal	GO:0004066 MF: asparagine synthase (glutamine-hydrolyzing) activity;GO:0006529 BP: asparagine biosynthetic process	G	PF13537; PF00733	IPR001962; IPR014729; IPR017932; IPR029055	GO:0004066; GO:0006529
69	TraesCS1D02G516200LC	IWGSC_v1.1_201706	chr1D	461931529	461932467	+	tr|M8C2B7|M8C2B7_AEGTA	Retrovirus-related Pol polyprotein from transposon TNT 1-94				TE
70	TraesCS1D02G516300LC	IWGSC_v1.1_201706	chr1D	461966536	461967528	+	tr|Q2RAL0|Q2RAL0_ORYSJ	Retrotransposon protein, putative, unclassified		IPR005135: Endonuclease/exonuclease/phosphatase		TE		IPR005135
71	TraesCS1D02G516400LC	IWGSC_v1.1_201706	chr1D	462008600	462008926	+	tr|A2Q1A3|A2Q1A3_MEDTR	RNA-directed DNA polymerase (Reverse transcriptase)				TE
72	TraesCS1D02G516500LC	IWGSC_v1.1_201706	chr1D	462008959	462009660	+	tr|Q53PH7|Q53PH7_ORYSJ	Retrotransposon protein, putative, unclassified	PF13966: zinc-binding in reverse transcriptase	IPR026960: Reverse transcriptase zinc-binding domain		TE	PF13966	IPR026960
73	TraesCS1D02G516600LC	IWGSC_v1.1_201706	chr1D	462011175	462011957	-	tr|Q7XEK3|Q7XEK3_ORYSJ	Retrotransposon protein, putative, LINE subclass				TE
74	TraesCS1D02G516700LC	IWGSC_v1.1_201706	chr1D	462048488	462049441	-	tr|W9S1W1|W9S1W1_9ROSA	Histone-lysine N-methyltransferase		IPR001214: SET domain	GO:0005515 MF: protein binding	G		IPR001214	GO:0005515
75	TraesCS1D02G390600	IWGSC_v1.1_201706	chr1D	462050794	462053809	+	tr|B9GTV0|B9GTV0_POPTR	Serine/threonine protein phosphatase 2A regulatory subunit B	PF01603: Protein phosphatase 2A regulatory B subunit (B56 family)	IPR002554: Protein phosphatase 2A, regulatory B subunit, B56; IPR011989: Armadillo-like helical; IPR016024: Armadillo-type fold	GO:0000159 CC: protein phosphatase type 2A complex;GO:0005488 MF: binding;GO:0007165 BP: signal transduction;GO:0019888 MF: protein phosphatase regulator activity	G	PF01603	IPR002554; IPR011989; IPR016024	GO:0000159; GO:0005488; GO:0007165; GO:0019888
76	TraesCS1D02G390700	IWGSC_v1.1_201706	chr1D	462092058	462093077	-	tr|B5KVP9|B5KVP9_MAIZE	Cysteine protease	PF08246: Cathepsin propeptide inhibitor domain (I29); PF00112: Papain family cysteine protease	IPR000668: Peptidase C1A, papain C-terminal; IPR013201: Cathepsin propeptide inhibitor domain (I29)	GO:0006508 BP: proteolysis;GO:0008234 MF: cysteine-type peptidase activity	G	PF08246; PF00112	IPR000668; IPR013201	GO:0006508; GO:0008234
77	TraesCS1D02G390800	IWGSC_v1.1_201706	chr1D	462106210	462106803	-	tr|B5KVP9|B5KVP9_MAIZE	Cysteine protease	PF00112: Papain family cysteine protease	IPR000668: Peptidase C1A, papain C-terminal; IPR025661: Cysteine peptidase, asparagine active site	GO:0006508 BP: proteolysis;GO:0008234 MF: cysteine-type peptidase activity	G	PF00112	IPR000668; IPR025661	GO:0006508; GO:0008234
78	TraesCS1D02G390900	IWGSC_v1.1_201706	chr1D	462113784	462115638	-	tr|B5KVP9|B5KVP9_MAIZE	Cysteine protease	PF08246: Cathepsin propeptide inhibitor domain (I29); PF00112: Papain family cysteine protease	IPR000668: Peptidase C1A, papain C-terminal; IPR013201: Cathepsin propeptide inhibitor domain (I29); IPR025660: Cysteine peptidase, histidine active site; IPR025661: Cysteine peptidase, asparagine active site	GO:0006508 BP: proteolysis;GO:0008234 MF: cysteine-type peptidase activity	G	PF08246; PF00112	IPR000668; IPR013201; IPR025660; IPR025661	GO:0006508; GO:0008234
79	TraesCS1D02G391000	IWGSC_v1.1_201706	chr1D	462121354	462122850	-	tr|A0A0F7CYR4|A0A0F7CYR4_9ASPA	Photosynthetic NDH subcomplex B 3	PF00111: 2Fe-2S iron-sulfur cluster binding domain	IPR001041: 2Fe-2S ferredoxin-type iron-sulfur binding domain; IPR012675: Beta-grasp domain	GO:0009055 MF: electron carrier activity;GO:0051536 MF: iron-sulfur cluster binding	G	PF00111	IPR001041; IPR012675	GO:0009055; GO:0051536
80	TraesCS1D02G391100	IWGSC_v1.1_201706	chr1D	462134623	462134946	+	tr|G7IXN1|G7IXN1_MEDTR	DUF4228 domain protein				G
81	TraesCS1D02G391200	IWGSC_v1.1_201706	chr1D	462138916	462139314	+	sp|B0LPN4|RYR2_RAT	Ryanodine receptor 2				G
82	TraesCS1D02G391300	IWGSC_v1.1_201706	chr1D	462148535	462149047	+	tr|A0A124SIE0|A0A124SIE0_CYNCS	Zinc finger, C2H2	PF13912: C2H2-type zinc finger	IPR013087: Zinc finger C2H2-type	GO:0003676 MF: nucleic acid binding	TE?	PF13912	IPR013087	GO:0003676
83	TraesCS1D02G391400	IWGSC_v1.1_201706	chr1D	462154396	462154770	+	AT1G26660.2	Prefoldin chaperone subunit family protein				G
84	TraesCS1D02G516800LC	IWGSC_v1.1_201706	chr1D	462184561	462185601	-	tr|A0A0B2R0V5|A0A0B2R0V5_GLYSO	LINE-1 reverse transcriptase like	PF00078: Reverse transcriptase (RNA-dependent DNA polymerase)	IPR000477: Reverse transcriptase domain		TE	PF00078	IPR000477
85	TraesCS1D02G391500	IWGSC_v1.1_201706	chr1D	462194073	462194408	+	sp|Q88CL2|CYSA_PSEPK	Sulfate/thiosulfate import ATP-binding protein CysA				G
86	TraesCS1D02G391600	IWGSC_v1.1_201706	chr1D	462200536	462201057	+	tr|H9B8G0|H9B8G0_MISSI	60S ribosomal protein L35a-like protein	PF01247: Ribosomal protein L35Ae	IPR001780: Ribosomal protein L35A; IPR009000: Translation protein, beta-barrel domain	GO:0003735 MF: structural constituent of ribosome;GO:0005622 CC: intracellular;GO:0005840 CC: ribosome;GO:0006412 BP: translation	G	PF01247	IPR001780; IPR009000	GO:0003735; GO:0005622; GO:0005840; GO:0006412
87	TraesCS1D02G516900LC	IWGSC_v1.1_201706	chr1D	462202908	462203462	+	AT4G08180.3	OSBP(oxysterol binding protein)-related protein 1C				G
88	TraesCS1D02G517000LC	IWGSC_v1.1_201706	chr1D	462203551	462204201	-	tr|A0A199UTF9|A0A199UTF9_ANACO	ATP synthase subunit c, chloroplastic				G
89	TraesCS1D02G391700	IWGSC_v1.1_201706	chr1D	462262990	462264540	+	AT5G22540.1	transmembrane protein, putative (DUF247)	PF03140: Plant protein of unknown function	IPR004158: Protein of unknown function DUF247, plant		G	PF03140	IPR004158
90	TraesCS1D02G391800	IWGSC_v1.1_201706	chr1D	462290008	462291904	-	AT5G22540.1	transmembrane protein, putative (DUF247)	PF03140: Plant protein of unknown function	IPR004158: Protein of unknown function DUF247, plant		G	PF03140	IPR004158
91	TraesCS1D02G517100LC	IWGSC_v1.1_201706	chr1D	462298651	462300585	+	tr|M8C5J2|M8C5J2_AEGTA	Tropinone reductase-like protein	PF00106: short chain dehydrogenase	IPR002347: Short-chain dehydrogenase/reductase SDR; IPR016040: NAD(P)-binding domain		G	PF00106	IPR002347; IPR016040
92	TraesCS1D02G391900	IWGSC_v1.1_201706	chr1D	462300718	462301781	+	tr|A0A1E5UWX4|A0A1E5UWX4_9POAL	Tropinone reductase-like protein	PF13561: Enoyl-(Acyl carrier protein) reductase	IPR002347: Short-chain dehydrogenase/reductase SDR; IPR016040: NAD(P)-binding domain		G	PF13561	IPR002347; IPR016040
93	TraesCS1D02G392000	IWGSC_v1.1_201706	chr1D	462309281	462309975	+	tr|A0A1D6DA60|A0A1D6DA60_WHEAT	CASP-like protein	PF04535: Domain of unknown function (DUF588)	IPR006459: Casparian strip membrane protein; IPR006702: Domain of unknown function DUF588		G	PF04535	IPR006459; IPR006702
94	TraesCS1D02G517200LC	IWGSC_v1.1_201706	chr1D	462312593	462313093	-	tr|B9HTA6|B9HTA6_POPTR	Kinase family protein	PF00069: Protein kinase domain	IPR000719: Protein kinase domain; IPR011009: Protein kinase-like domain	GO:0004672 MF: protein kinase activity;GO:0005524 MF: ATP binding;GO:0006468 BP: protein phosphorylation	G	PF00069	IPR000719; IPR011009	GO:0004672; GO:0005524; GO:0006468
95	TraesCS1D02G517300LC	IWGSC_v1.1_201706	chr1D	462328668	462329360	-	tr|D7MP04|D7MP04_ARALL	Kinase family protein	PF00069: Protein kinase domain	IPR000719: Protein kinase domain; IPR008271: Serine/threonine-protein kinase, active site; IPR011009: Protein kinase-like domain; IPR017441: Protein kinase, ATP binding site	GO:0004672 MF: protein kinase activity;GO:0005524 MF: ATP binding;GO:0006468 BP: protein phosphorylation	G	PF00069	IPR000719; IPR008271; IPR011009; IPR017441	GO:0004672; GO:0005524; GO:0006468
96	TraesCS1D02G392100	IWGSC_v1.1_201706	chr1D	462334077	462337272	+	tr|B9S7S8|B9S7S8_RICCO	Kinase, putative	PF00182: Chitinase class I; PF00069: Protein kinase domain	IPR000719: Protein kinase domain; IPR000726: Glycoside hydrolase, family 19, catalytic; IPR008271: Serine/threonine-protein kinase, active site; IPR011009: Protein kinase-like domain; IPR017441: Protein kinase, ATP binding site; IPR023346: Lysozyme-like domain	GO:0004568 MF: chitinase activity;GO:0004672 MF: protein kinase activity;GO:0005524 MF: ATP binding;GO:0006032 BP: chitin catabolic process;GO:0006468 BP: protein phosphorylation;GO:0016998 BP: cell wall macromolecule catabolic process	G	PF00182; PF00069	IPR000719; IPR000726; IPR008271; IPR011009; IPR017441; IPR023346	GO:0004568; GO:0004672; GO:0005524; GO:0006032; GO:0006468; GO:0016998
97	TraesCS1D02G392200	IWGSC_v1.1_201706	chr1D	462358211	462359041	-	tr|D7KVL5|D7KVL5_ARALL	Kinase family protein	PF00069: Protein kinase domain	IPR000719: Protein kinase domain; IPR008271: Serine/threonine-protein kinase, active site; IPR011009: Protein kinase-like domain	GO:0004672 MF: protein kinase activity;GO:0005524 MF: ATP binding;GO:0006468 BP: protein phosphorylation	G	PF00069	IPR000719; IPR008271; IPR011009	GO:0004672; GO:0005524; GO:0006468
98	TraesCS1D02G392300	IWGSC_v1.1_201706	chr1D	462381333	462386490	+	tr|F4JT13|F4JT13_ARATH	2-oxoglutarate (2OG) and Fe(II)-dependent oxygenase superfamily protein	PF14226: non-haem dioxygenase in morphine synthesis N-terminal	IPR005123: Oxoglutarate/iron-dependent dioxygenase; IPR026992: Non-haem dioxygenase N-terminal domain; IPR027443: Isopenicillin N synthase-like	GO:0016491 MF: oxidoreductase activity;GO:0055114 BP: oxidation-reduction process	G	PF14226	IPR005123; IPR026992; IPR027443	GO:0016491; GO:0055114
99	TraesCS1D02G517400LC	IWGSC_v1.1_201706	chr1D	462396319	462396918	+	tr|S1SIA6|S1SIA6_THECC	F-box family protein				TE?
100	TraesCS1D02G392400	IWGSC_v1.1_201706	chr1D	462462071	462465005	+	tr|A0A1D5SWM0|A0A1D5SWM0_WHEAT	DNA replication complex GINS protein PSF2	PF05916: GINS complex protein	IPR007257: DNA replication complex GINS protein Psf2; IPR021151: GINS subunit, domain A	GO:0005634 CC: nucleus;GO:0006260 BP: DNA replication	G	PF05916	IPR007257; IPR021151	GO:0005634; GO:0006260
101	TraesCS1D02G392500	IWGSC_v1.1_201706	chr1D	462475325	462478828	+	tr|A4ZYX4|A4ZYX4_MAIZE	1-deoxy-D-xylulose 5-phosphate synthase	PF13292: 1-deoxy-D-xylulose-5-phosphate synthase; PF02779: Transketolase, pyrimidine binding domain; PF02780: Transketolase, C-terminal domain	IPR005474: Transketolase, N-terminal; IPR005475: Transketolase-like, pyrimidine-binding domain; IPR005477: Deoxyxylulose-5-phosphate synthase; IPR009014: Transketolase C-terminal/Pyruvate-ferredoxin oxidoreductase domain II; IPR020826: Transketolase binding site; IPR029061: Thiamin diphosphate-binding fold; IPR033248: Transketolase, C-terminal domain	GO:0003824 MF: catalytic activity;GO:0008152 BP: metabolic process;GO:0008661 MF: 1-deoxy-D-xylulose-5-phosphate synthase activity;GO:0016114 BP: terpenoid biosynthetic process	G	PF13292; PF02779; PF02780	IPR005474; IPR005475; IPR005477; IPR009014; IPR020826; IPR029061; IPR033248	GO:0003824; GO:0008152; GO:0008661; GO:0016114
102	TraesCS1D02G392600	IWGSC_v1.1_201706	chr1D	462487764	462489164	+	tr|S1SIA6|S1SIA6_THECC	F-box family protein	PF00646: F-box domain	IPR001810: F-box domain; IPR017451: F-box associated interaction domain	GO:0005515 MF: protein binding	TE?	PF00646	IPR001810; IPR017451	GO:0005515
103	TraesCS1D02G517500LC	IWGSC_v1.1_201706	chr1D	462490747	462492428	+	AT4G03115.3	Mitochondrial substrate carrier family protein				G
104	TraesCS1D02G517600LC	IWGSC_v1.1_201706	chr1D	462649502	462650167	+	sp|A4IM36|PYRF_GEOTN	Orotidine 5'-phosphate decarboxylase				G
105	TraesCS1D02G517700LC	IWGSC_v1.1_201706	chr1D	462652405	462653320	+	AT1G63020.5	nuclear RNA polymerase D1A				G
106	TraesCS1D02G517800LC	IWGSC_v1.1_201706	chr1D	462654094	462655344	-	tr|M7YPS2|M7YPS2_TRIUA	Protein FAR1-RELATED SEQUENCE 5		IPR006564: Zinc finger, PMZ-type; IPR007527: Zinc finger, SWIM-type	GO:0008270 MF: zinc ion binding	TE		IPR006564; IPR007527	GO:0008270
107	TraesCS1D02G517900LC	IWGSC_v1.1_201706	chr1D	462655399	462657807	-	tr|M8BU25|M8BU25_AEGTA	Protein FAR1-RELATED SEQUENCE 5	PF03101: FAR1 DNA-binding domain; PF10551: MULE transposase domain	IPR004330: FAR1 DNA binding domain; IPR018289: MULE transposase domain		TE	PF03101; PF10551	IPR004330; IPR018289
108	TraesCS1D02G518000LC	IWGSC_v1.1_201706	chr1D	462667254	462667657	-	tr|N1R0L0|N1R0L0_AEGTA	B3 domain-containing protein		IPR015300: DNA-binding pseudobarrel domain		G		IPR015300
109	TraesCS1D02G392700	IWGSC_v1.1_201706	chr1D	462669707	462671471	-	AT5G16730.1	weak chloroplast movement under blue light protein (DUF827)				G
110	TraesCS1D02G392800	IWGSC_v1.1_201706	chr1D	462713915	462716188	+	tr|A0A1J6JSE9|A0A1J6JSE9_NICAT	F-box protein	PF00646: F-box domain	IPR001810: F-box domain; IPR015916: Galactose oxidase, beta-propeller; IPR017451: F-box associated interaction domain	GO:0005515 MF: protein binding	TE?	PF00646	IPR001810; IPR015916; IPR017451	GO:0005515
111	TraesCS1D02G392900	IWGSC_v1.1_201706	chr1D	462717694	462723388	-	tr|A0A1J6JSE9|A0A1J6JSE9_NICAT	F-box protein	PF00646: F-box domain	IPR001810: F-box domain; IPR017451: F-box associated interaction domain	GO:0005515 MF: protein binding	TE?	PF00646	IPR001810; IPR017451	GO:0005515
112	TraesCS1D02G518100LC	IWGSC_v1.1_201706	chr1D	462729170	462730354	-	tr|A0A1J6JSE9|A0A1J6JSE9_NICAT	F-box protein		IPR017451: F-box associated interaction domain		TE?		IPR017451
113	TraesCS1D02G518200LC	IWGSC_v1.1_201706	chr1D	462736384	462736698	-	tr|D7MPC5|D7MPC5_ARALL	F-box family protein	PF00646: F-box domain	IPR001810: F-box domain	GO:0005515 MF: protein binding	TE?	PF00646	IPR001810	GO:0005515
114	TraesCS1D02G518300LC	IWGSC_v1.1_201706	chr1D	462738102	462738860	+	tr|F4I5Q9|F4I5Q9_ARATH	Polynucleotidyl transferase, ribonuclease H-like superfamily protein	PF13456: Reverse transcriptase-like	IPR012337: Ribonuclease H-like domain	GO:0003676 MF: nucleic acid binding	TE	PF13456	IPR012337	GO:0003676
115	TraesCS1D02G393000	IWGSC_v1.1_201706	chr1D	462739002	462746635	-	tr|A0A059Q333|A0A059Q333_9POAL	Dynamin-related protein	PF00350: Dynamin family; PF01031: Dynamin central region; PF02212: Dynamin GTPase effector domain	IPR000375: Dynamin central domain; IPR001401: Dynamin, GTPase domain; IPR003130: Dynamin GTPase effector; IPR019762: Dynamin, GTPase region, conserved site; IPR020850: GTPase effector domain; IPR022812: Dynamin superfamily; IPR027417: P-loop containing nucleoside triphosphate hydrolase; IPR030381: Dynamin-type guanine nucleotide-binding (G) domain	GO:0003924 MF: GTPase activity;GO:0005525 MF: GTP binding	G	PF00350; PF01031; PF02212	IPR000375; IPR001401; IPR003130; IPR019762; IPR020850; IPR022812; IPR027417; IPR030381	GO:0003924; GO:0005525
116	TraesCS1D02G393100	IWGSC_v1.1_201706	chr1D	462753989	462754774	+	sp|Q0A2F7|RDRP_I83A4	RNA-directed RNA polymerase catalytic subunit	PF07893: Protein of unknown function (DUF1668)	IPR012871: Protein of unknown function DUF1677, Oryza sativa		G	PF07893	IPR012871
117	TraesCS1D02G518400LC	IWGSC_v1.1_201706	chr1D	462758485	462759336	+	tr|Q2QYQ5|Q2QYQ5_ORYSJ	Retrotransposon protein, putative, unclassified, expressed	PF13966: zinc-binding in reverse transcriptase	IPR026960: Reverse transcriptase zinc-binding domain		TE	PF13966	IPR026960
118	TraesCS1D02G518500LC	IWGSC_v1.1_201706	chr1D	462810834	462812049	-	tr|M8A9Z1|M8A9Z1_TRIUA	Apocytochrome f				G
119	TraesCS1D02G518600LC	IWGSC_v1.1_201706	chr1D	462860363	462860992	+	tr|Q10IA6|Q10IA6_ORYSJ	Retrotransposon protein, putative, unclassified				TE
120	TraesCS1D02G518700LC	IWGSC_v1.1_201706	chr1D	462938826	462947483	+	tr|M8CCL3|M8CCL3_AEGTA	Acyl-protein thioesterase 2	PF02230: Phospholipase/Carboxylesterase	IPR003140: Phospholipase/carboxylesterase/thioesterase; IPR029058: Alpha/Beta hydrolase fold	GO:0016787 MF: hydrolase activity	G	PF02230	IPR003140; IPR029058	GO:0016787
121	TraesCS1D02G393200	IWGSC_v1.1_201706	chr1D	462965510	462969112	-	tr|A0A0K9NGS1|A0A0K9NGS1_ZOSMR	Tesmin/TSO1-like CXC domain-containing protein	PF03638: Tesmin/TSO1-like CXC domain, cysteine-rich domain	IPR005172: CRC domain; IPR033467: Tesmin/TSO1-like CXC domain		G	PF03638	IPR005172; IPR033467
122	TraesCS1D02G518710LC	IWGSC_v1.1_201706	chr1D	462972221	462973345	+	tr|J7G573|J7G573_ROSRU	Retrotransposon polyprotein	PF00098: Zinc knuckle	IPR001878: Zinc finger, CCHC-type	GO:0003676 MF: nucleic acid binding;GO:0008270 MF: zinc ion binding	TE	PF00098	IPR001878	GO:0003676; GO:0008270
123	TraesCS1D02G393400	IWGSC_v1.1_201706	chr1D	462977906	462978336	+	tr|B6UB59|B6UB59_MAIZE	Homoserine kinase				G
124	TraesCS1D02G518800LC	IWGSC_v1.1_201706	chr1D	462989384	462990052	+	tr|M8AC57|M8AC57_TRIUA	U3 small nucleolar RNA-associated protein 18-like protein	PF07893: Protein of unknown function (DUF1668)	IPR012871: Protein of unknown function DUF1677, Oryza sativa		G	PF07893	IPR012871
125	TraesCS1D02G393500	IWGSC_v1.1_201706	chr1D	462991889	462997985	+	tr|A0A1E5WAU4|A0A1E5WAU4_9POAL	O-acyltransferase WSD1	PF03007: Wax ester synthase-like Acyl-CoA acyltransferase domain; PF06974: Protein of unknown function (DUF1298)	IPR004255: O-acyltransferase, WSD1, N-terminal; IPR009721: O-acyltransferase WSD1, C-terminal	GO:0004144 MF: diacylglycerol O-acyltransferase activity;GO:0045017 BP: glycerolipid biosynthetic process	G	PF03007; PF06974	IPR004255; IPR009721	GO:0004144; GO:0045017
126	TraesCS1D02G518900LC	IWGSC_v1.1_201706	chr1D	463007713	463009269	+	tr|C6L7Y7|C6L7Y7_HORBU	F-box protein		IPR032675: Leucine-rich repeat domain, L domain-like		TE?		IPR032675
127	TraesCS1D02G393600	IWGSC_v1.1_201706	chr1D	463017112	463019518	+	tr|A0A1E5WAN7|A0A1E5WAN7_9POAL	Cytochrome b561 and DOMON domain-containing protein	PF03188: Eukaryotic cytochrome b561	IPR005018: DOMON domain; IPR006593: Cytochrome b561/ferric reductase transmembrane; IPR017214: Cytochrome b561 and DOMON domain-containing protein		G	PF03188	IPR005018; IPR006593; IPR017214
128	TraesCS1D02G519000LC	IWGSC_v1.1_201706	chr1D	463018719	463019174	-	AT3G20475.3	MUTS-homologue 5				G
129	TraesCS1D02G393700	IWGSC_v1.1_201706	chr1D	463062354	463062928	+	AT5G37380.9	Chaperone DnaJ-domain superfamily protein				G
130	TraesCS1D02G519100LC	IWGSC_v1.1_201706	chr1D	463063028	463063333	+	tr|W5CCL7|W5CCL7_WHEAT	DNA-(apurinic or apyrimidinic site) lyase		IPR005135: Endonuclease/exonuclease/phosphatase		TE?		IPR005135
131	TraesCS1D02G519200LC	IWGSC_v1.1_201706	chr1D	463070033	463070413	+	AT5G67010.1	Integrase-type DNA-binding superfamily protein				TE
132	TraesCS1D02G519300LC	IWGSC_v1.1_201706	chr1D	463070750	463071459	+	AT2G44160.1	methylenetetrahydrofolate reductase 2				G
133	TraesCS1D02G393800	IWGSC_v1.1_201706	chr1D	463072377	463076192	+	tr|G7L725|G7L725_MEDTR	DUF1639 family protein	PF07797: Protein of unknown function (DUF1639)	IPR012438: Protein of unknown function DUF1639		G	PF07797	IPR012438
134	TraesCS1D02G519400LC	IWGSC_v1.1_201706	chr1D	463076314	463076667	+	AT4G35300.5	tonoplast monosaccharide transporter2				G
135	TraesCS1D02G519500LC	IWGSC_v1.1_201706	chr1D	463082946	463083228	+	tr|Q2QVI6|Q2QVI6_ORYSJ	Transposon protein, putative, Pong sub-class				TE
136	TraesCS1D02G519600LC	IWGSC_v1.1_201706	chr1D	463083297	463084217	+	tr|Q2QP27|Q2QP27_ORYSJ	Transposon protein, putative, Pong sub-class	PF04827: Plant transposon protein	IPR006912: Harbinger transposase-derived protein	GO:0016788 MF: hydrolase activity, acting on ester bonds	TE	PF04827	IPR006912	GO:0016788
137	TraesCS1D02G519700LC	IWGSC_v1.1_201706	chr1D	463231634	463231929	+	sp|O70423|AOC3_MOUSE	Membrane primary amine oxidase				G
138	TraesCS1D02G519800LC	IWGSC_v1.1_201706	chr1D	463233439	463234431	+	tr|Q10D55|Q10D55_ORYSJ	Retrotransposon protein, putative, unclassified	PF03372: Endonuclease/Exonuclease/phosphatase family	IPR005135: Endonuclease/exonuclease/phosphatase		TE	PF03372	IPR005135
139	TraesCS1D02G519900LC	IWGSC_v1.1_201706	chr1D	463235814	463236494	+	tr|Q7XEK3|Q7XEK3_ORYSJ	Retrotransposon protein, putative, LINE subclass				TE
140	TraesCS1D02G520000LC	IWGSC_v1.1_201706	chr1D	463242940	463246657	-	sp|Q8EJ70|MUTL_SHEON	DNA mismatch repair protein MutL	PF13589: Histidine kinase-, DNA gyrase B-, and HSP90-like ATPase	IPR003594: Histidine kinase-like ATPase, C-terminal domain		G	PF13589	IPR003594
141	TraesCS1D02G520100LC	IWGSC_v1.1_201706	chr1D	463254011	463254496	-	tr|A0A151THK7|A0A151THK7_CAJCA	Retrovirus-related Pol polyprotein from transposon TNT 1-94	PF07727: Reverse transcriptase (RNA-dependent DNA polymerase)	IPR013103: Reverse transcriptase, RNA-dependent DNA polymerase		TE	PF07727	IPR013103
142	TraesCS1D02G393900	IWGSC_v1.1_201706	chr1D	463281688	463283269	-	tr|B6TET5|B6TET5_MAIZE	Purine permease	PF16913: Purine nucleobase transmembrane transport	IPR020846: Major facilitator superfamily domain		G	PF16913	IPR020846
143	TraesCS1D02G520200LC	IWGSC_v1.1_201706	chr1D	463325271	463326470	+	sp|Q02294|CAC1B_RAT	Voltage-dependent N-type calcium channel subunit alpha-1B				G
144	TraesCS1D02G394000	IWGSC_v1.1_201706	chr1D	463325319	463326458	-	tr|B6TET5|B6TET5_MAIZE	Purine permease	PF16913: Purine nucleobase transmembrane transport	IPR020846: Major facilitator superfamily domain		G	PF16913	IPR020846
145	TraesCS1D02G520300LC	IWGSC_v1.1_201706	chr1D	463340731	463340961	-	tr|A0A072VGJ8|A0A072VGJ8_MEDTR	Endonuclease/exonuclease/phosphatase family protein		IPR005135: Endonuclease/exonuclease/phosphatase		TE?		IPR005135
146	TraesCS1D02G394100	IWGSC_v1.1_201706	chr1D	463341271	463342762	+	tr|B6TET5|B6TET5_MAIZE	Purine permease	PF16913: Purine nucleobase transmembrane transport			G	PF16913
147	TraesCS1D02G394200	IWGSC_v1.1_201706	chr1D	463419814	463438464	-	tr|A0A072U1E7|A0A072U1E7_MEDTR	DUF1639 family protein	PF07797: Protein of unknown function (DUF1639)	IPR012438: Protein of unknown function DUF1639		G	PF07797	IPR012438
148	TraesCS1D02G394300	IWGSC_v1.1_201706	chr1D	463445862	463446659	+	tr|A0A199W821|A0A199W821_ANACO	Protein MIZU-KUSSEI 1	PF04759: Protein of unknown function, DUF617	IPR006460: Protein MIZU-KUSSEI 1-like, plant		G	PF04759	IPR006460
149	TraesCS1D02G394400	IWGSC_v1.1_201706	chr1D	463456166	463457489	-	tr|A0A176WMQ9|A0A176WMQ9_MARPO	Peptidyl-prolyl cis-trans isomerase				G
150	TraesCS1D02G520400LC	IWGSC_v1.1_201706	chr1D	463468709	463469248	+	sp|A5GDC8|DNAK_GEOUR	Chaperone protein DnaK	PF03478: Protein of unknown function (DUF295)	IPR005174: Domain unknown function DUF295		G	PF03478	IPR005174
151	TraesCS1D02G394500	IWGSC_v1.1_201706	chr1D	463471615	463478025	-	tr|A0A061FVF1|A0A061FVF1_THECC	Core-2/I-branching beta-1,6-N-acetylglucosaminyltransferase family protein, putative	PF02485: Core-2/I-Branching enzyme	IPR003406: Glycosyl transferase, family 14	GO:0008375 MF: acetylglucosaminyltransferase activity;GO:0016020 CC: membrane	G	PF02485	IPR003406	GO:0008375; GO:0016020
152	TraesCS1D02G520500LC	IWGSC_v1.1_201706	chr1D	463474888	463475229	-	sp|Q0HVY6|LFTR_SHESR	Leucyl/phenylalanyl-tRNA--protein transferase				G
153	TraesCS1D02G394600	IWGSC_v1.1_201706	chr1D	463490591	463494658	-	AT1G78560.1	Sodium Bile acid symporter family	PF01758: Sodium Bile acid symporter family	IPR002657: Bile acid:sodium symporter/arsenical resistance protein Acr3	GO:0016020 CC: membrane	G	PF01758	IPR002657	GO:0016020
154	TraesCS1D02G394700	IWGSC_v1.1_201706	chr1D	463495693	463496846	-	tr|B6SX68|B6SX68_MAIZE	60S ribosomal protein L37a	PF01780: Ribosomal L37ae protein family	IPR002674: Ribosomal protein L37ae; IPR011331: Ribosomal protein L37ae/L37e; IPR011332: Zinc-binding ribosomal protein	GO:0003735 MF: structural constituent of ribosome;GO:0005622 CC: intracellular;GO:0005840 CC: ribosome;GO:0006412 BP: translation	G	PF01780	IPR002674; IPR011331; IPR011332	GO:0003735; GO:0005622; GO:0005840; GO:0006412
155	TraesCS1D02G520600LC	IWGSC_v1.1_201706	chr1D	463502453	463502758	+	tr|A0A067H8N3|A0A067H8N3_CITSI	Kinesin-like protein				G
156	TraesCS1D02G520700LC	IWGSC_v1.1_201706	chr1D	463502467	463502737	-	tr|B9GG09|B9GG09_POPTR	Serine-rich family protein				G
157	TraesCS1D02G520800LC	IWGSC_v1.1_201706	chr1D	463518371	463518935	+	tr|A0A1E5WKT5|A0A1E5WKT5_9POAL	AUGMIN subunit 7				G
158	TraesCS1D02G520900LC	IWGSC_v1.1_201706	chr1D	463531400	463533954	-	tr|A0A1I9LT82|A0A1I9LT82_ARATH	Zinc finger MYM-type-like protein	PF14291: Domain of unknown function (DUF4371); PF05699: hAT family C-terminal dimerisation region	IPR008906: HAT, C-terminal dimerisation domain; IPR012337: Ribonuclease H-like domain; IPR025398: Domain of unknown function DUF4371	GO:0003676 MF: nucleic acid binding;GO:0046983 MF: protein dimerization activity	TE	PF14291; PF05699	IPR008906; IPR012337; IPR025398	GO:0003676; GO:0046983
159	TraesCS1D02G521000LC	IWGSC_v1.1_201706	chr1D	463536714	463537170	+	tr|A0A1J3CFJ8|A0A1J3CFJ8_NOCCA	G-box-binding factor 3				G
160	TraesCS1D02G521100LC	IWGSC_v1.1_201706	chr1D	463542949	463543260	+	AT3G62440.1	F-box/RNI-like superfamily protein				TE?
161	TraesCS1D02G394800	IWGSC_v1.1_201706	chr1D	463545361	463562613	+	tr|A0A072U1E7|A0A072U1E7_MEDTR	DUF1639 family protein	PF07797: Protein of unknown function (DUF1639)	IPR012438: Protein of unknown function DUF1639		G	PF07797	IPR012438
162	TraesCS1D02G521200LC	IWGSC_v1.1_201706	chr1D	463609324	463609668	-	AT2G22870.1	P-loop containing nucleoside triphosphate hydrolases superfamily protein				G
163	TraesCS1D02G521300LC	IWGSC_v1.1_201706	chr1D	463667305	463672124	+	AT2G47000.7	ATP binding cassette subfamily B4				G
164	TraesCS1D02G521400LC	IWGSC_v1.1_201706	chr1D	463700787	463701002	-	tr|Q2QP27|Q2QP27_ORYSJ	Transposon protein, putative, Pong sub-class				TE
165	TraesCS1D02G394900	IWGSC_v1.1_201706	chr1D	463792269	463792643	-	AT2G22610.3	Di-glucose binding protein with Kinesin motor domain-containing protein				G
166	TraesCS1D02G521500LC	IWGSC_v1.1_201706	chr1D	463793212	463793727	-	sp|O35655|PPE1_MOUSE	Serine/threonine-protein phosphatase with EF-hands 1				G
167	TraesCS1D02G395000	IWGSC_v1.1_201706	chr1D	463799963	463800554	-	tr|F9W2W4|F9W2W4_MEDTR	Type IIA calcium ATPase				G
168	TraesCS1D02G521600LC	IWGSC_v1.1_201706	chr1D	463803463	463803870	-	tr|Q7G4N7|Q7G4N7_ORYSJ	Transposon protein, putative, CACTA, En/Spm sub-class				TE
169	TraesCS1D02G521700LC	IWGSC_v1.1_201706	chr1D	463804442	463804940	-	tr|Q7G4N7|Q7G4N7_ORYSJ	Transposon protein, putative, CACTA, En/Spm sub-class	PF13960: Domain of unknown function (DUF4218)	IPR025452: Domain of unknown function DUF4218		TE	PF13960	IPR025452
170	TraesCS1D02G521800LC	IWGSC_v1.1_201706	chr1D	463804998	463806281	-	tr|Q7G4N7|Q7G4N7_ORYSJ	Transposon protein, putative, CACTA, En/Spm sub-class	PF02992: Transposase family tnp2	IPR004242: Transposon, En/Spm-like		TE	PF02992	IPR004242
171	TraesCS1D02G521900LC	IWGSC_v1.1_201706	chr1D	463806597	463807115	-	tr|Q7G4N7|Q7G4N7_ORYSJ	Transposon protein, putative, CACTA, En/Spm sub-class	PF13963: Transposase-associated domain	IPR029480: Transposase-associated domain		TE	PF13963	IPR029480
172	TraesCS1D02G395100	IWGSC_v1.1_201706	chr1D	463856619	463857215	+	AT4G04025.1	transcription repressor	PF04844: Transcriptional repressor, ovate	IPR006458: Ovate protein family, C-terminal		G	PF04844	IPR006458
173	TraesCS1D02G522000LC	IWGSC_v1.1_201706	chr1D	463863565	463865406	+	tr|Q9LZA5|Q9LZA5_ARATH	Maturase-like protein		IPR000477: Reverse transcriptase domain		TE?		IPR000477
174	TraesCS1D02G522100LC	IWGSC_v1.1_201706	chr1D	463876716	463878162	+	tr|M7YKQ4|M7YKQ4_TRIUA	Protein FAR1-RELATED SEQUENCE 5				TE
175	TraesCS1D02G522200LC	IWGSC_v1.1_201706	chr1D	463926883	463929625	-	tr|Q10IA6|Q10IA6_ORYSJ	Retrotransposon protein, putative, unclassified	PF13966: zinc-binding in reverse transcriptase	IPR026960: Reverse transcriptase zinc-binding domain		TE	PF13966	IPR026960
176	TraesCS1D02G522300LC	IWGSC_v1.1_201706	chr1D	463972351	463974794	-	AT5G08590.2	SNF1-related protein kinase 2.1				G
177	TraesCS1D02G395200	IWGSC_v1.1_201706	chr1D	463994837	463998666	+	tr|A0A0K9NJI7|A0A0K9NJI7_ZOSMR	Eukaryotic aspartyl protease family protein	PF14543: Xylanase inhibitor N-terminal; PF14541: Xylanase inhibitor C-terminal	IPR001461: Aspartic peptidase A1 family; IPR001969: Aspartic peptidase, active site; IPR021109: Aspartic peptidase domain; IPR032799: Xylanase inhibitor, C-terminal; IPR032861: Xylanase inhibitor, N-terminal; IPR033121: Peptidase family A1 domain	GO:0004190 MF: aspartic-type endopeptidase activity;GO:0006508 BP: proteolysis	G	PF14543; PF14541	IPR001461; IPR001969; IPR021109; IPR032799; IPR032861; IPR033121	GO:0004190; GO:0006508
178	TraesCS1D02G522400LC	IWGSC_v1.1_201706	chr1D	464013038	464013871	-	tr|A0A151RSW7|A0A151RSW7_CAJCA	Transposon Ty3-G Gag-Pol polyprotein		IPR012337: Ribonuclease H-like domain	GO:0003676 MF: nucleic acid binding	TE		IPR012337	GO:0003676
179	TraesCS1D02G395300	IWGSC_v1.1_201706	chr1D	464028942	464030155	-	tr|A0A1D5SR86|A0A1D5SR86_WHEAT	Sulfotransferase	PF00685: Sulfotransferase domain	IPR000863: Sulfotransferase domain; IPR027417: P-loop containing nucleoside triphosphate hydrolase	GO:0008146 MF: sulfotransferase activity	G	PF00685	IPR000863; IPR027417	GO:0008146
180	TraesCS1D02G395400	IWGSC_v1.1_201706	chr1D	464033064	464033375	-	sp|A6VKC5|RPOB_ACTSZ	DNA-directed RNA polymerase subunit beta				G
181	TraesCS1D02G395500	IWGSC_v1.1_201706	chr1D	464037994	464038545	+	tr|A0A0J8B8I8|A0A0J8B8I8_BETVU	DNA topoisomerase	PF06839: GRF zinc finger	IPR010666: Zinc finger, GRF-type	GO:0008270 MF: zinc ion binding	G	PF06839	IPR010666	GO:0008270
182	TraesCS1D02G522500LC	IWGSC_v1.1_201706	chr1D	464043279	464043476	-	sp|A9BFW1|META_PETMO	Homoserine O-succinyltransferase				G
183	TraesCS1D02G522600LC	IWGSC_v1.1_201706	chr1D	464133158	464133859	+	tr|A0A1J3IMV5|A0A1J3IMV5_NOCCA	Retrovirus-related Pol polyprotein from transposon TNT 1-94	PF14223: gag-polypeptide of LTR copia-type			TE	PF14223
184	TraesCS1D02G395600	IWGSC_v1.1_201706	chr1D	464139444	464141381	+	tr|A0A0B2S5Z8|A0A0B2S5Z8_GLYSO	MACPF domain-containing protein	PF01823: MAC/Perforin domain	IPR020864: Membrane attack complex component/perforin (MACPF) domain		G	PF01823	IPR020864
185	TraesCS1D02G395700	IWGSC_v1.1_201706	chr1D	464140500	464147926	-	tr|A0A097PS93|A0A097PS93_BRADI	ARM repeat superfamily protein	PF10508: Proteasome non-ATPase 26S subunit	IPR011989: Armadillo-like helical; IPR016024: Armadillo-type fold; IPR019538: 26S proteasome non-ATPase regulatory subunit 5	GO:0005488 MF: binding;GO:0043248 BP: proteasome assembly	G	PF10508	IPR011989; IPR016024; IPR019538	GO:0005488; GO:0043248
186	TraesCS1D02G522700LC	IWGSC_v1.1_201706	chr1D	464141600	464142007	+	AT5G55740.1	Tetratricopeptide repeat (TPR)-like superfamily protein				G
187	TraesCS1D02G395800	IWGSC_v1.1_201706	chr1D	464166499	464167859	-	tr|A0A1D1Y9Q3|A0A1D1Y9Q3_9ARAE	GTPase-activating protein pac-1				G
188	TraesCS1D02G522800LC	IWGSC_v1.1_201706	chr1D	464254660	464254968	-	tr|Q7G249|Q7G249_ORYSJ	Retrotransposon protein, putative, unclassified				TE
189	TraesCS1D02G522900LC	IWGSC_v1.1_201706	chr1D	464289475	464290011	+	sp|O93182|GAG_HV190	Gag polyprotein		IPR001878: Zinc finger, CCHC-type	GO:0003676 MF: nucleic acid binding;GO:0008270 MF: zinc ion binding	TE		IPR001878	GO:0003676; GO:0008270
190	TraesCS1D02G523000LC	IWGSC_v1.1_201706	chr1D	464311305	464311538	+	tr|Q2QLW7|Q2QLW7_ORYSJ	Retrotransposon protein, putative, unclassified	PF13966: zinc-binding in reverse transcriptase	IPR026960: Reverse transcriptase zinc-binding domain		TE	PF13966	IPR026960
191	TraesCS1D02G395900	IWGSC_v1.1_201706	chr1D	464318467	464321648	-	tr|A0A0C9RSM4|A0A0C9RSM4_9SPER	TSA: Wollemia nobilis Ref_Wollemi_Transcript_14910_3291 transcribed RNA sequence	PF11145: Protein of unknown function (DUF2921)	IPR021319: Protein of unknown function DUF2921		G	PF11145	IPR021319
192	TraesCS1D02G396000	IWGSC_v1.1_201706	chr1D	464322487	464326997	-	tr|Q5RLI8|Q5RLI8_MAIZE	Ubiquitin-conjugating enzyme E2	PF00179: Ubiquitin-conjugating enzyme	IPR000608: Ubiquitin-conjugating enzyme E2; IPR016135: Ubiquitin-conjugating enzyme/RWD-like		G	PF00179	IPR000608; IPR016135
193	TraesCS1D02G523100LC	IWGSC_v1.1_201706	chr1D	464374376	464374702	+	tr|A0A0D2U6E8|A0A0D2U6E8_GOSRA	WAT1-related protein				G
194	TraesCS1D02G523200LC	IWGSC_v1.1_201706	chr1D	464376864	464377244	-	AT3G11930.4	Adenine nucleotide alpha hydrolases-like superfamily protein	PF13456: Reverse transcriptase-like	IPR012337: Ribonuclease H-like domain	GO:0003676 MF: nucleic acid binding	TE?	PF13456	IPR012337	GO:0003676
195	TraesCS1D02G523300LC	IWGSC_v1.1_201706	chr1D	464395751	464397061	-	tr|Q7G4E5|Q7G4E5_ORYSJ	F-box domain containing protein		IPR001810: F-box domain	GO:0005515 MF: protein binding	TE?		IPR001810	GO:0005515
196	TraesCS1D02G396100	IWGSC_v1.1_201706	chr1D	464437310	464440356	+	tr|M7Z3C3|M7Z3C3_TRIUA	Pyruvate kinase	PF00224: Pyruvate kinase, barrel domain	IPR015793: Pyruvate kinase, barrel	GO:0000287 MF: magnesium ion binding;GO:0004743 MF: pyruvate kinase activity;GO:0006096 BP: glycolytic process;GO:0030955 MF: potassium ion binding	G	PF00224	IPR015793	GO:0000287; GO:0004743; GO:0006096; GO:0030955
197	TraesCS1D02G523400LC	IWGSC_v1.1_201706	chr1D	464442042	464443043	+	tr|A0A0B2QLZ9|A0A0B2QLZ9_GLYSO	Pre-mRNA-processing-splicing factor 8	PF15996: Arginine/serine-rich protein PNISR	IPR031937: PNN-interacting serine/arginine-rich protein		G	PF15996	IPR031937
198	TraesCS1D02G523500LC	IWGSC_v1.1_201706	chr1D	464447709	464448388	+	tr|A0A151SPN6|A0A151SPN6_CAJCA	Pre-mRNA-processing-splicing factor 8	PF12134: PRP8 domain IV core	IPR021983: PRP8 domain IV core		G	PF12134	IPR021983
199	TraesCS1D02G396200	IWGSC_v1.1_201706	chr1D	464448012	464451062	-	tr|A0A1I9W089|A0A1I9W089_POPTO	CC-NBS-LRR family disease resistance protein	PF00931: NB-ARC domain; PF13855: Leucine rich repeat	IPR001611: Leucine-rich repeat; IPR002182: NB-ARC; IPR003591: Leucine-rich repeat, typical subtype; IPR003593: AAA+ ATPase domain; IPR011991: Winged helix-turn-helix DNA-binding domain; IPR027417: P-loop containing nucleoside triphosphate hydrolase; IPR032675: Leucine-rich repeat domain, L domain-like	GO:0005515 MF: protein binding;GO:0043531 MF: ADP binding	G	PF00931; PF13855	IPR001611; IPR002182; IPR003591; IPR003593; IPR011991; IPR027417; IPR032675	GO:0005515; GO:0043531
200	TraesCS1D02G523600LC	IWGSC_v1.1_201706	chr1D	464463999	464464424	+	tr|Q2R455|Q2R455_ORYSJ	Transposon protein, putative, CACTA, En/Spm sub-class				TE
201	TraesCS1D02G523700LC	IWGSC_v1.1_201706	chr1D	464554663	464561049	+	tr|A0A1E5WHP5|A0A1E5WHP5_9POAL	AP3-complex subunit beta-A				G
202	TraesCS1D02G523800LC	IWGSC_v1.1_201706	chr1D	464562279	464562641	-	tr|M7ZQ19|M7ZQ19_TRIUA	Retrovirus-related Pol polyprotein from transposon TNT 1-94	PF07727: Reverse transcriptase (RNA-dependent DNA polymerase)	IPR013103: Reverse transcriptase, RNA-dependent DNA polymerase		TE	PF07727	IPR013103
203	TraesCS1D02G523900LC	IWGSC_v1.1_201706	chr1D	464565424	464565789	+	sp|Q4G056|TYDP1_RAT	Tyrosyl-DNA phosphodiesterase 1				G
204	TraesCS1D02G524000LC	IWGSC_v1.1_201706	chr1D	464567787	464568152	+	tr|A0A1J6KW20|A0A1J6KW20_NICAT	Phospholipid:diacylglycerol acyltransferase 1				G
205	TraesCS1D02G524100LC	IWGSC_v1.1_201706	chr1D	464579548	464579913	+	sp|B0URV9|KTHY_HISS2	Thymidylate kinase				G
206	TraesCS1D02G524200LC	IWGSC_v1.1_201706	chr1D	464584892	464587041	+	tr|A0A151SPN6|A0A151SPN6_CAJCA	Pre-mRNA-processing-splicing factor 8	PF12134: PRP8 domain IV core	IPR012337: Ribonuclease H-like domain; IPR021983: PRP8 domain IV core	GO:0003676 MF: nucleic acid binding	TE?	PF12134	IPR012337; IPR021983	GO:0003676
207	TraesCS1D02G524300LC	IWGSC_v1.1_201706	chr1D	464587517	464587837	+	sp|B9DP57|PLSY_STACT	Glycerol-3-phosphate acyltransferase				G
208	TraesCS1D02G524400LC	IWGSC_v1.1_201706	chr1D	464588015	464588335	+	AT3G55360.1	3-oxo-5-alpha-steroid 4-dehydrogenase family protein				G
209	TraesCS1D02G396300	IWGSC_v1.1_201706	chr1D	464593212	464600531	-	tr|A0A072UYY3|A0A072UYY3_MEDTR	Ubiquitin-conjugating enzyme E2	PF00179: Ubiquitin-conjugating enzyme	IPR000608: Ubiquitin-conjugating enzyme E2; IPR016135: Ubiquitin-conjugating enzyme/RWD-like		G	PF00179	IPR000608; IPR016135
210	TraesCS1D02G396400	IWGSC_v1.1_201706	chr1D	464627029	464630276	-	tr|B6TJJ8|B6TJJ8_MAIZE	50S ribosomal protein L21	PF00829: Ribosomal prokaryotic L21 protein	IPR001787: Ribosomal protein L21; IPR018258: Ribosomal protein L21, conserved site; IPR028909: Ribosomal protein L21-like	GO:0003723 MF: RNA binding;GO:0003735 MF: structural constituent of ribosome;GO:0005622 CC: intracellular;GO:0005840 CC: ribosome;GO:0006412 BP: translation	G	PF00829	IPR001787; IPR018258; IPR028909	GO:0003723; GO:0003735; GO:0005622; GO:0005840; GO:0006412
211	TraesCS1D02G524500LC	IWGSC_v1.1_201706	chr1D	464751517	464757261	-	tr|A0A1E5US05|A0A1E5US05_9POAL	Mitotic checkpoint serine/threonine-protein kinase BUB1				G
212	TraesCS1D02G396500	IWGSC_v1.1_201706	chr1D	464793511	464797609	+	AT1G31540.2	Disease resistance protein (TIR-NBS-LRR class) family	PF00931: NB-ARC domain	IPR002182: NB-ARC; IPR027417: P-loop containing nucleoside triphosphate hydrolase	GO:0043531 MF: ADP binding	G	PF00931	IPR002182; IPR027417	GO:0043531
213	TraesCS1D02G396600	IWGSC_v1.1_201706	chr1D	464801853	464802597	-	tr|M8BMH2|M8BMH2_AEGTA	Histone H2B	PF00125: Core histone H2A/H2B/H3/H4	IPR000558: Histone H2B; IPR007125: Histone H2A/H2B/H3; IPR009072: Histone-fold	GO:0000786 CC: nucleosome;GO:0003677 MF: DNA binding;GO:0046982 MF: protein heterodimerization activity	G	PF00125	IPR000558; IPR007125; IPR009072	GO:0000786; GO:0003677; GO:0046982
214	TraesCS1D02G524700LC	IWGSC_v1.1_201706	chr1D	464806184	464806597	+	tr|I1NSG2|I1NSG2_ORYGL	DNA-(apurinic or apyrimidinic site) lyase		IPR005135: Endonuclease/exonuclease/phosphatase		TE?		IPR005135
215	TraesCS1D02G524800LC	IWGSC_v1.1_201706	chr1D	464806605	464807249	+	tr|Q7G3D9|Q7G3D9_ORYSJ	Retrotransposon protein, putative, unclassified		IPR005135: Endonuclease/exonuclease/phosphatase		TE		IPR005135
216	TraesCS1D02G396700	IWGSC_v1.1_201706	chr1D	464819907	464823821	-	tr|A0A061GMG4|A0A061GMG4_THECC	Alpha/beta-Hydrolases superfamily protein		IPR029058: Alpha/Beta hydrolase fold		G		IPR029058
217	TraesCS1D02G396800	IWGSC_v1.1_201706	chr1D	464835027	464838341	+	tr|B6STR0|B6STR0_MAIZE	Oxidoreductase	PF01408: Oxidoreductase family, NAD-binding Rossmann fold	IPR000683: Oxidoreductase, N-terminal; IPR016040: NAD(P)-binding domain	GO:0016491 MF: oxidoreductase activity	G	PF01408	IPR000683; IPR016040	GO:0016491
218	TraesCS1D02G524900LC	IWGSC_v1.1_201706	chr1D	464842996	464844140	-	tr|Q2QZV1|Q2QZV1_ORYSJ	Retrotransposon protein, putative, unclassified	PF00078: Reverse transcriptase (RNA-dependent DNA polymerase)	IPR000477: Reverse transcriptase domain		TE	PF00078	IPR000477
219	TraesCS1D02G525000LC	IWGSC_v1.1_201706	chr1D	464844732	464845088	-	tr|Q2QZV1|Q2QZV1_ORYSJ	Retrotransposon protein, putative, unclassified		IPR005135: Endonuclease/exonuclease/phosphatase		TE		IPR005135
220	TraesCS1D02G525100LC	IWGSC_v1.1_201706	chr1D	464850057	464855802	+	tr|B6TW94|B6TW94_MAIZE	F-box domain containing protein		IPR001810: F-box domain	GO:0005515 MF: protein binding	TE?		IPR001810	GO:0005515
221	TraesCS1D02G396900	IWGSC_v1.1_201706	chr1D	464857077	464858276	-	tr|G7KVX4|G7KVX4_MEDTR	Serpin-like protein	PF00079: Serpin (serine protease inhibitor)	IPR023795: Serpin, conserved site; IPR023796: Serpin domain		G	PF00079	IPR023795; IPR023796
222	TraesCS1D02G397000	IWGSC_v1.1_201706	chr1D	464861473	464863431	-	tr|B6SM12|B6SM12_MAIZE	Cytochrome c oxidase assembly protein COX19	PF06747: CHCH domain	IPR010625: CHCH		G	PF06747	IPR010625
223	TraesCS1D02G525200LC	IWGSC_v1.1_201706	chr1D	464863465	464864379	-	AT5G54260.2	DNA repair and meiosis protein (Mre11)				G
224	TraesCS1D02G397100	IWGSC_v1.1_201706	chr1D	464863657	464865060	+	tr|M1AUG6|M1AUG6_SOLTU	Ribosomal protein	PF00687: Ribosomal protein L1p/L10e family	IPR016095: Ribosomal protein L1, 3-layer alpha/beta-sandwich; IPR023674: Ribosomal protein L1-like; IPR028364: Ribosomal protein L1/ribosomal biogenesis protein		G	PF00687	IPR016095; IPR023674; IPR028364
225	TraesCS1D02G525300LC	IWGSC_v1.1_201706	chr1D	464865656	464867908	+	sp|Q5HVQ1|PUR7_CAMJR	Phosphoribosylaminoimidazole-succinocarboxamide synthase				G
226	TraesCS1D02G525400LC	IWGSC_v1.1_201706	chr1D	464923004	464923753	+	tr|A0A072VES6|A0A072VES6_MEDTR	Endonuclease/exonuclease/phosphatase family protein	PF03372: Endonuclease/Exonuclease/phosphatase family	IPR005135: Endonuclease/exonuclease/phosphatase		TE?	PF03372	IPR005135
227	TraesCS1D02G525500LC	IWGSC_v1.1_201706	chr1D	464926183	464926533	+	tr|Q10LP8|Q10LP8_ORYSJ	Retrotransposon protein, putative, unclassified	PF13966: zinc-binding in reverse transcriptase	IPR026960: Reverse transcriptase zinc-binding domain		TE	PF13966	IPR026960
228	TraesCS1D02G397200	IWGSC_v1.1_201706	chr1D	464928982	464930810	+	tr|A0A151TZ83|A0A151TZ83_CAJCA	Peroxidase				G
229	TraesCS1D02G525600LC	IWGSC_v1.1_201706	chr1D	465044695	465045108	+	sp|P0C6D7|ALDH_VIBCH	Aldehyde dehydrogenase				G
230	TraesCS1D02G525700LC	IWGSC_v1.1_201706	chr1D	465076398	465076808	-	AT5G43140.1	Peroxisomal membrane 22 kDa (Mpv17/PMP22) family protein				G
231	TraesCS1D02G397300	IWGSC_v1.1_201706	chr1D	465077913	465081372	-	tr|M8BPI3|M8BPI3_AEGTA	Translationally-controlled tumor protein-like protein				G
232	TraesCS1D02G525800LC	IWGSC_v1.1_201706	chr1D	465082125	465083021	-	tr|R4HIT3|R4HIT3_HEVBR	Translationally controlled tumor protein	PF00838: Translationally controlled tumour protein	IPR011057: Mss4-like; IPR018103: Translationally controlled tumour protein, conserved site; IPR018105: Translationally controlled tumour protein; IPR034737: Translationally controlled tumor protein (TCTP) domain		G	PF00838	IPR011057; IPR018103; IPR018105; IPR034737
233	TraesCS1D02G525900LC	IWGSC_v1.1_201706	chr1D	465084584	465085149	-	tr|M8C197|M8C197_AEGTA	DNA polymerase epsilon catalytic subunit A				G
234	TraesCS1D02G397400	IWGSC_v1.1_201706	chr1D	465098248	465101353	+	tr|I1PTC0|I1PTC0_ORYGL	Endoglucanase	PF00759: Glycosyl hydrolase family 9; PF09478: Carbohydrate binding domain CBM49	IPR001701: Glycoside hydrolase family 9; IPR008928: Six-hairpin glycosidase-like; IPR018221: Glycoside hydrolase family 9, His active site; IPR019028: Carbohydrate binding domain CBM49	GO:0003824 MF: catalytic activity;GO:0004553 MF: hydrolase activity, hydrolyzing O-glycosyl compounds;GO:0005975 BP: carbohydrate metabolic process;GO:0030246 MF: carbohydrate binding	G	PF00759; PF09478	IPR001701; IPR008928; IPR018221; IPR019028	GO:0003824; GO:0004553; GO:0005975; GO:0030246
235	TraesCS1D02G397500	IWGSC_v1.1_201706	chr1D	465103021	465116772	-	tr|A0A072U701|A0A072U701_MEDTR	Transcription factor, putative	PF00382: Transcription factor TFIIB repeat; PF07741: Brf1-like TBP-binding domain	IPR000812: Transcription factor TFIIB; IPR011665: Brf1, TBP-binding domain; IPR013150: Transcription factor TFIIB, cyclin-like domain; IPR013763: Cyclin-like	GO:0006355 BP: regulation of transcription, DNA-templated;GO:0017025 MF: TBP-class protein binding;GO:0070897 BP: DNA-templated transcriptional preinitiation complex assembly	G	PF00382; PF07741	IPR000812; IPR011665; IPR013150; IPR013763	GO:0006355; GO:0017025; GO:0070897
236	TraesCS1D02G526000LC	IWGSC_v1.1_201706	chr1D	465123774	465124082	-	tr|A0A151RUN6|A0A151RUN6_CAJCA	Retrovirus-related Pol polyprotein from transposon TNT 1-94				TE
237	TraesCS1D02G526100LC	IWGSC_v1.1_201706	chr1D	465124627	465124902	-	tr|M7ZB77|M7ZB77_TRIUA	Retrovirus-related Pol polyprotein from transposon TNT 1-94	PF14223: gag-polypeptide of LTR copia-type			TE	PF14223
238	TraesCS1D02G397600	IWGSC_v1.1_201706	chr1D	465126939	465130993	+	tr|A0A0B0MGS9|A0A0B0MGS9_GOSAR	Ninja-family protein	PF07897: Ethylene-responsive binding factor-associated repression; PF16135: TPL-binding domain in jasmonate signalling	IPR012463: Ethylene-responsive binding factor-associated repression; IPR032308: Jas TPL-binding domain		G	PF07897; PF16135	IPR012463; IPR032308
239	TraesCS1D02G397700	IWGSC_v1.1_201706	chr1D	465131264	465134863	-	sp|B1VVV6|RNPH_STRGG	Ribonuclease PH	PF01138: 3' exoribonuclease family, domain 1; PF03725: 3' exoribonuclease family, domain 2	IPR001247: Exoribonuclease, phosphorolytic domain 1; IPR015847: Exoribonuclease, phosphorolytic domain 2; IPR020568: Ribosomal protein S5 domain 2-type fold; IPR027408: PNPase/RNase PH domain		G	PF01138; PF03725	IPR001247; IPR015847; IPR020568; IPR027408
240	TraesCS1D02G397800	IWGSC_v1.1_201706	chr1D	465145960	465148457	-	tr|B6SXT7|B6SXT7_MAIZE	Glyoxal oxidase	PF07250: Glyoxal oxidase N-terminus; PF09118: Domain of unknown function (DUF1929)	IPR009880: Glyoxal oxidase, N-terminal; IPR011043: Galactose oxidase/kelch, beta-propeller; IPR013783: Immunoglobulin-like fold; IPR014756: Immunoglobulin E-set; IPR015202: Domain of unknown function DUF1929; IPR015916: Galactose oxidase, beta-propeller		G	PF07250; PF09118	IPR009880; IPR011043; IPR013783; IPR014756; IPR015202; IPR015916
241	TraesCS1D02G397900	IWGSC_v1.1_201706	chr1D	465173287	465176494	-	AT4G28840.2	mediator of RNA polymerase II transcription subunit				G
242	TraesCS1D02G398000	IWGSC_v1.1_201706	chr1D	465260057	465260513	+	tr|B9HLY6|B9HLY6_POPTR	Hydrophobic family protein				G
243	TraesCS1D02G526200LC	IWGSC_v1.1_201706	chr1D	465339298	465339609	-	sp|Q9AUJ7|IF4B1_WHEAT	Eukaryotic translation initiation factor 4B1				G
244	TraesCS1D02G526300LC	IWGSC_v1.1_201706	chr1D	465340229	465340540	-	tr|A0A1J3G0Z0|A0A1J3G0Z0_NOCCA	Glutathione S-transferase T3				G
245	TraesCS1D02G398100	IWGSC_v1.1_201706	chr1D	465349616	465350683	-	tr|A8IXJ0|A8IXJ0_BRACM	U-box domain-containing protein		IPR011989: Armadillo-like helical		G		IPR011989
246	TraesCS1D02G398200	IWGSC_v1.1_201706	chr1D	465401797	465410538	-	AT5G38350.1	Disease resistance protein (NBS-LRR class) family	PF00931: NB-ARC domain	IPR002182: NB-ARC; IPR003591: Leucine-rich repeat, typical subtype; IPR011991: Winged helix-turn-helix DNA-binding domain; IPR027417: P-loop containing nucleoside triphosphate hydrolase; IPR032675: Leucine-rich repeat domain, L domain-like	GO:0043531 MF: ADP binding	G	PF00931	IPR002182; IPR003591; IPR011991; IPR027417; IPR032675	GO:0043531
247	TraesCS1D02G526400LC	IWGSC_v1.1_201706	chr1D	465426408	465428963	+	tr|Q2R3Z2|Q2R3Z2_ORYSJ	Transposon protein, putative, CACTA, En/Spm sub-class	PF13963: Transposase-associated domain; PF02992: Transposase family tnp2; PF13960: Domain of unknown function (DUF4218)	IPR004242: Transposon, En/Spm-like; IPR025452: Domain of unknown function DUF4218; IPR029480: Transposase-associated domain		TE	PF13963; PF02992; PF13960	IPR004242; IPR025452; IPR029480
248	TraesCS1D02G526500LC	IWGSC_v1.1_201706	chr1D	465429270	465430070	+	tr|Q2QRF1|Q2QRF1_ORYSJ	Transposon protein, putative, CACTA, En/Spm sub-class	PF13952: Domain of unknown function (DUF4216)	IPR025312: Domain of unknown function DUF4216		TE	PF13952	IPR025312
249	TraesCS1D02G526600LC	IWGSC_v1.1_201706	chr1D	465430209	465431126	+	AT5G52790.5	CBS domain protein with a domain protein (DUF21)				G
250	TraesCS1D02G526700LC	IWGSC_v1.1_201706	chr1D	465431778	465432293	+	tr|Q7XDD3|Q7XDD3_ORYSJ	Transposon protein, putative, CACTA, En/Spm sub-class				TE
251	TraesCS1D02G526800LC	IWGSC_v1.1_201706	chr1D	465433975	465434715	+	sp|A6VN14|RSGA_ACTSZ	Small ribosomal subunit biogenesis GTPase RsgA				G
252	TraesCS1D02G398300	IWGSC_v1.1_201706	chr1D	465435058	465446409	-	AT5G38350.1	Disease resistance protein (NBS-LRR class) family	PF00931: NB-ARC domain	IPR001611: Leucine-rich repeat; IPR002182: NB-ARC; IPR011991: Winged helix-turn-helix DNA-binding domain; IPR027417: P-loop containing nucleoside triphosphate hydrolase; IPR032675: Leucine-rich repeat domain, L domain-like	GO:0005515 MF: protein binding;GO:0043531 MF: ADP binding	G	PF00931	IPR001611; IPR002182; IPR011991; IPR027417; IPR032675	GO:0005515; GO:0043531
253	TraesCS1D02G526900LC	IWGSC_v1.1_201706	chr1D	465448983	465449192	+	sp|P40593|HOXO_AZOVI	Hydrogenase expression/formation protein HoxO				G
254	TraesCS1D02G398400	IWGSC_v1.1_201706	chr1D	465519500	465523685	-	tr|A0A1D5SY17|A0A1D5SY17_WHEAT	Auxin-responsive protein	PF02309: AUX/IAA family	IPR000270: PB1 domain; IPR033389: AUX/IAA domain	GO:0005515 MF: protein binding	G	PF02309	IPR000270; IPR033389	GO:0005515
255	TraesCS1D02G398500	IWGSC_v1.1_201706	chr1D	465531235	465535900	+	tr|K3XV44|K3XV44_SETIT	Glutamate receptor	PF01094: Receptor family ligand binding region; PF00497: Bacterial extracellular solute-binding proteins, family 3; PF00060: Ligand-gated ion channel	IPR001320: Ionotropic glutamate receptor; IPR001638: Solute-binding protein family 3/N-terminal domain of MltF; IPR001828: Receptor, ligand binding region; IPR017103: Ionotropic glutamate receptor, plant; IPR028082: Periplasmic binding protein-like I	GO:0004970 MF: ionotropic glutamate receptor activity;GO:0016020 CC: membrane	G	PF01094; PF00497; PF00060	IPR001320; IPR001638; IPR001828; IPR017103; IPR028082	GO:0004970; GO:0016020
256	TraesCS1D02G398600	IWGSC_v1.1_201706	chr1D	465537078	465540215	-	tr|A0A199VW76|A0A199VW76_ANACO	UV-B-induced protein, chloroplastic	PF05542: Protein of unknown function (DUF760)	IPR008479: Protein of unknown function DUF760		G	PF05542	IPR008479
257	TraesCS1D02G527000LC	IWGSC_v1.1_201706	chr1D	465564713	465566983	-	tr|A0A151SA71|A0A151SA71_CAJCA	Protein FAR1-RELATED SEQUENCE 5	PF03101: FAR1 DNA-binding domain; PF10551: MULE transposase domain	IPR004330: FAR1 DNA binding domain; IPR007527: Zinc finger, SWIM-type; IPR018289: MULE transposase domain	GO:0008270 MF: zinc ion binding	TE	PF03101; PF10551	IPR004330; IPR007527; IPR018289	GO:0008270
258	TraesCS1D02G398700	IWGSC_v1.1_201706	chr1D	465583168	465584115	+	tr|A0A1D1Y359|A0A1D1Y359_9ARAE	Protein PLANT CADMIUM RESISTANCE 2	PF04749: PLAC8 family	IPR006461: PLAC8 motif-containing protein		G	PF04749	IPR006461
259	TraesCS1D02G527100LC	IWGSC_v1.1_201706	chr1D	465585894	465587883	+	tr|Q94KV0|Q94KV0_ARATH	Polyprotein	PF14223: gag-polypeptide of LTR copia-type			TE	PF14223
260	TraesCS1D02G527200LC	IWGSC_v1.1_201706	chr1D	465636492	465636914	-	sp|Q8CRL1|GLMS_STAES	Glutamine--fructose-6-phosphate aminotransferase [isomerizing]				G
261	TraesCS1D02G527300LC	IWGSC_v1.1_201706	chr1D	465642264	465643040	+	tr|A0A151U2L2|A0A151U2L2_CAJCA	Serine/threonine protein phosphatase 7 long form isogeny	PF10536: Plant mobile domain	IPR019557: Aminotransferase-like, plant mobile domain		TE?	PF10536	IPR019557
262	TraesCS1D02G527400LC	IWGSC_v1.1_201706	chr1D	465706907	465707278	+	tr|Q10IA6|Q10IA6_ORYSJ	Retrotransposon protein, putative, unclassified	PF14111: Domain of unknown function (DUF4283)	IPR025558: Domain of unknown function DUF4283		TE	PF14111	IPR025558
263	TraesCS1D02G527500LC	IWGSC_v1.1_201706	chr1D	465807958	465808514	+	tr|A0A151RME3|A0A151RME3_CAJCA	Serine/threonine protein phosphatase 7 long form isogeny	PF10536: Plant mobile domain	IPR019557: Aminotransferase-like, plant mobile domain		TE?	PF10536	IPR019557
264	TraesCS1D02G527600LC	IWGSC_v1.1_201706	chr1D	465809761	465810094	+	tr|I1M712|I1M712_SOYBN	Oxygen-evolving enhancer protein 2				G
265	TraesCS1D02G398800	IWGSC_v1.1_201706	chr1D	465812144	465814057	+	tr|M8AV99|M8AV99_AEGTA	Tropinone reductase-like protein	PF13561: Enoyl-(Acyl carrier protein) reductase	IPR002347: Short-chain dehydrogenase/reductase SDR; IPR016040: NAD(P)-binding domain; IPR020904: Short-chain dehydrogenase/reductase, conserved site	GO:0016491 MF: oxidoreductase activity	G	PF13561	IPR002347; IPR016040; IPR020904	GO:0016491
266	TraesCS1D02G398900	IWGSC_v1.1_201706	chr1D	465820855	465822731	+	tr|M8AV99|M8AV99_AEGTA	Tropinone reductase-like protein	PF13561: Enoyl-(Acyl carrier protein) reductase	IPR002347: Short-chain dehydrogenase/reductase SDR; IPR016040: NAD(P)-binding domain; IPR020904: Short-chain dehydrogenase/reductase, conserved site	GO:0016491 MF: oxidoreductase activity	G	PF13561	IPR002347; IPR016040; IPR020904	GO:0016491
267	TraesCS1D02G399000	IWGSC_v1.1_201706	chr1D	465885523	465889568	+	tr|R7VZW3|R7VZW3_AEGTA	Glycosyltransferases	PF03360: Glycosyltransferase family 43	IPR005027: Glycosyl transferase, family 43; IPR029044: Nucleotide-diphospho-sugar transferases	GO:0015018 MF: galactosylgalactosylxylosylprotein 3-beta-glucuronosyltransferase activity;GO:0016020 CC: membrane	G	PF03360	IPR005027; IPR029044	GO:0015018; GO:0016020
268	TraesCS1D02G527700LC	IWGSC_v1.1_201706	chr1D	465900659	465901780	+	sp|P02587|TNNC2_PIG	Troponin C, skeletal muscle				G
269	TraesCS1D02G399100	IWGSC_v1.1_201706	chr1D	465900671	465903040	-	tr|M8B415|M8B415_AEGTA	Cell division cycle 48-like protein	PF02359: Cell division protein 48 (CDC48), N-terminal domain; PF02933: Cell division protein 48 (CDC48), domain 2; PF00004: ATPase family associated with various cellular activities (AAA); PF09336: Vps4 C terminal oligomerisation domain	IPR003338: CDC48, N-terminal subdomain; IPR003593: AAA+ ATPase domain; IPR003959: ATPase, AAA-type, core; IPR003960: ATPase, AAA-type, conserved site; IPR004201: CDC48, domain 2; IPR005938: AAA ATPase, CDC48 family; IPR009010: Aspartate decarboxylase-like domain; IPR015415: Vps4 oligomerisation, C-terminal; IPR027417: P-loop containing nucleoside triphosphate hydrolase; IPR029067: CDC48 domain 2-…	GO:0005524 MF: ATP binding;GO:0016787 MF: hydrolase activity	G	PF02359; PF02933; PF00004; PF09336	IPR003338; IPR003593; IPR003959; IPR003960; IPR004201; IPR005938; IPR009010; IPR015415; IPR027417; IPR029067	GO:0005524; GO:0016787
270	TraesCS1D02G399200	IWGSC_v1.1_201706	chr1D	465903346	465903849	+	sp|Q3Z601|DNAK_SHISS	Chaperone protein DnaK				G
271	TraesCS1D02G527800LC	IWGSC_v1.1_201706	chr1D	465914227	465915000	+	tr|Q10FB0|Q10FB0_ORYSJ	Transposon protein, putative, Mutator sub-class	PF03108: MuDR family transposase	IPR004332: Transposase, MuDR, plant; IPR008922: Uncharacterised domain, di-copper centre		TE	PF03108	IPR004332; IPR008922
272	TraesCS1D02G527900LC	IWGSC_v1.1_201706	chr1D	465915613	465916065	+	tr|Q2R3J1|Q2R3J1_ORYSJ	Transposon protein, putative, Mutator sub-class		IPR006564: Zinc finger, PMZ-type; IPR007527: Zinc finger, SWIM-type	GO:0008270 MF: zinc ion binding	TE		IPR006564; IPR007527	GO:0008270
273	TraesCS1D02G528000LC	IWGSC_v1.1_201706	chr1D	465920729	465920941	+	AT3G51150.5	ATP binding microtubule motor family protein				G
274	TraesCS1D02G528100LC	IWGSC_v1.1_201706	chr1D	465922249	465923572	-	tr|Q10MY0|Q10MY0_ORYSJ	Transposon protein, putative, Mutator sub-class, expressed	PF10536: Plant mobile domain	IPR019557: Aminotransferase-like, plant mobile domain		TE	PF10536	IPR019557
275	TraesCS1D02G528200LC	IWGSC_v1.1_201706	chr1D	465924135	465924260	-	tr|M7ZYF6|M7ZYF6_TRIUA	Serine/threonine-protein phosphatase 7 long form-like protein				G
276	TraesCS1D02G528300LC	IWGSC_v1.1_201706	chr1D	465932203	465932685	-	tr|A0A151SUT9|A0A151SUT9_CAJCA	Serine/threonine protein phosphatase 7 long form isogeny	PF10536: Plant mobile domain	IPR019557: Aminotransferase-like, plant mobile domain		TE?	PF10536	IPR019557
277	TraesCS1D02G399300	IWGSC_v1.1_201706	chr1D	465942817	465954082	-	tr|A0A151SKY9|A0A151SKY9_CAJCA	S phase cyclin A-associated protein in the endoplasmic reticulum				G
278	TraesCS1D02G528400LC	IWGSC_v1.1_201706	chr1D	465945990	465948877	+	tr|A0A1D5S824|A0A1D5S824_WHEAT	Cysteine proteinase inhibitor				G
279	TraesCS1D02G528500LC	IWGSC_v1.1_201706	chr1D	465954395	465958941	+	tr|A0A1D5SR54|A0A1D5SR54_WHEAT	Cysteine proteinase inhibitor				G
280	TraesCS1D02G528600LC	IWGSC_v1.1_201706	chr1D	465963492	465966229	+	tr|A0A1D5SR55|A0A1D5SR55_WHEAT	Cysteine proteinase inhibitor				G
281	TraesCS1D02G399400	IWGSC_v1.1_201706	chr1D	465978933	465980356	+	AT4G12020.5	protein kinase family protein	PF00069: Protein kinase domain	IPR000719: Protein kinase domain; IPR011009: Protein kinase-like domain; IPR017441: Protein kinase, ATP binding site	GO:0004672 MF: protein kinase activity;GO:0005524 MF: ATP binding;GO:0006468 BP: protein phosphorylation	G	PF00069	IPR000719; IPR011009; IPR017441	GO:0004672; GO:0005524; GO:0006468
282	TraesCS1D02G528700LC	IWGSC_v1.1_201706	chr1D	465982916	465983233	-	tr|A0A151QN27|A0A151QN27_CAJCA	Retrovirus-related Pol polyprotein from transposon TNT 1-94				TE
283	TraesCS1D02G528800LC	IWGSC_v1.1_201706	chr1D	465985703	465987349	-	tr|Q10JD1|Q10JD1_ORYSJ	Retrotransposon protein, putative, Ty1-copia subclass	PF07727: Reverse transcriptase (RNA-dependent DNA polymerase)	IPR013103: Reverse transcriptase, RNA-dependent DNA polymerase		TE	PF07727	IPR013103
284	TraesCS1D02G528900LC	IWGSC_v1.1_201706	chr1D	466009260	466010744	-	tr|M8C1J6|M8C1J6_AEGTA	F-box protein	PF00646: F-box domain	IPR001810: F-box domain	GO:0005515 MF: protein binding	TE?	PF00646	IPR001810	GO:0005515
285	TraesCS1D02G529000LC	IWGSC_v1.1_201706	chr1D	466099520	466099918	+	tr|Q2HS45|Q2HS45_MEDTR	RNA-directed DNA polymerase (Reverse transcriptase)				TE
286	TraesCS1D02G399500	IWGSC_v1.1_201706	chr1D	466102793	466105125	+	AT5G45480.1	transmembrane protein, putative (DUF594)	PF13968: Domain of unknown function (DUF4220); PF04578: Protein of unknown function, DUF594	IPR007658: Protein of unknown function DUF594; IPR025315: Domain of unknown function DUF4220		G	PF13968; PF04578	IPR007658; IPR025315
287	TraesCS1D02G399600	IWGSC_v1.1_201706	chr1D	466120486	466121871	+	tr|A0A1D6CY83|A0A1D6CY83_WHEAT	3-ketoacyl-CoA synthase	PF08392: FAE1/Type III polyketide synthase-like protein; PF08541: 3-Oxoacyl-[acyl-carrier-protein (ACP)] synthase III C terminal	IPR012392: Very-long-chain 3-ketoacyl-CoA synthase; IPR013601: FAE1/Type III polyketide synthase-like protein; IPR013747: 3-Oxoacyl-[acyl-carrier-protein (ACP)] synthase III, C-terminal; IPR016039: Thiolase-like	GO:0003824 MF: catalytic activity;GO:0006633 BP: fatty acid biosynthetic process;GO:0008152 BP: metabolic process;GO:0016020 CC: membrane;GO:0016747 MF: transferase activity, transferring acyl groups other than amino-acyl groups	G	PF08392; PF08541	IPR012392; IPR013601; IPR013747; IPR016039	GO:0003824; GO:0006633; GO:0008152; GO:0016020; GO:0016747
288	TraesCS1D02G529100LC	IWGSC_v1.1_201706	chr1D	466126518	466129771	-	tr|M8BU25|M8BU25_AEGTA	Protein FAR1-RELATED SEQUENCE 5	PF03101: FAR1 DNA-binding domain; PF10551: MULE transposase domain	IPR004330: FAR1 DNA binding domain; IPR018289: MULE transposase domain		TE	PF03101; PF10551	IPR004330; IPR018289
289	TraesCS1D02G529200LC	IWGSC_v1.1_201706	chr1D	466164802	466165053	+	sp|Q5JDZ7|SYM_THEKO	Methionine--tRNA ligase		IPR012337: Ribonuclease H-like domain	GO:0003676 MF: nucleic acid binding	TE?		IPR012337	GO:0003676
290	TraesCS1D02G529300LC	IWGSC_v1.1_201706	chr1D	466297048	466297800	-	tr|R7WFZ6|R7WFZ6_AEGTA	Protein FAR1-RELATED SEQUENCE 5	PF10551: MULE transposase domain	IPR018289: MULE transposase domain		TE	PF10551	IPR018289
291	TraesCS1D02G529400LC	IWGSC_v1.1_201706	chr1D	466335830	466337545	+	AT5G17510.2	mediator of RNA polymerase II transcription subunit-like protein				G
292	TraesCS1D02G529500LC	IWGSC_v1.1_201706	chr1D	466337946	466340909	+	tr|A0A072TG75|A0A072TG75_MEDTR	Ulp1 protease family, carboxy-terminal domain protein	PF02902: Ulp1 protease family, C-terminal catalytic domain	IPR003653: Ulp1 protease family, C-terminal catalytic domain	GO:0006508 BP: proteolysis;GO:0008234 MF: cysteine-type peptidase activity	G	PF02902	IPR003653	GO:0006508; GO:0008234
293	TraesCS1D02G529600LC	IWGSC_v1.1_201706	chr1D	466343563	466344758	-	tr|M8CJZ3|M8CJZ3_AEGTA	Protein FAR1-RELATED SEQUENCE 5	PF03101: FAR1 DNA-binding domain	IPR004330: FAR1 DNA binding domain		TE	PF03101	IPR004330
294	TraesCS1D02G399700	IWGSC_v1.1_201706	chr1D	466355418	466361178	+	tr|B9HTE8|B9HTE8_POPTR	Short-chain dehydrogenase/reductase family protein	PF00106: short chain dehydrogenase	IPR002347: Short-chain dehydrogenase/reductase SDR; IPR016040: NAD(P)-binding domain; IPR020904: Short-chain dehydrogenase/reductase, conserved site	GO:0016491 MF: oxidoreductase activity	G	PF00106	IPR002347; IPR016040; IPR020904	GO:0016491
295	TraesCS1D02G399800	IWGSC_v1.1_201706	chr1D	466363097	466373256	-	tr|A0A1E5V7V0|A0A1E5V7V0_9POAL	Golgin candidate 5	PF12329: TATA element modulatory factor 1 DNA binding	IPR022092: TATA element modulatory factor 1 DNA binding		G	PF12329	IPR022092
296	TraesCS1D02G529700LC	IWGSC_v1.1_201706	chr1D	466385030	466386480	-	AT5G26150.1	protein kinase family protein	PF00069: Protein kinase domain	IPR000719: Protein kinase domain; IPR008271: Serine/threonine-protein kinase, active site; IPR011009: Protein kinase-like domain; IPR017441: Protein kinase, ATP binding site	GO:0004672 MF: protein kinase activity;GO:0005524 MF: ATP binding;GO:0006468 BP: protein phosphorylation	G	PF00069	IPR000719; IPR008271; IPR011009; IPR017441	GO:0004672; GO:0005524; GO:0006468
297	TraesCS1D02G399900	IWGSC_v1.1_201706	chr1D	466386615	466388390	-	AT3G24240.1	Leucine-rich repeat receptor-like protein kinase family protein	PF08263: Leucine rich repeat N-terminal domain; PF00560: Leucine Rich Repeat; PF13855: Leucine rich repeat	IPR001611: Leucine-rich repeat; IPR013210: Leucine-rich repeat-containing N-terminal, plant-type; IPR032675: Leucine-rich repeat domain, L domain-like	GO:0005515 MF: protein binding	G	PF08263; PF00560; PF13855	IPR001611; IPR013210; IPR032675	GO:0005515
298	TraesCS1D02G529800LC	IWGSC_v1.1_201706	chr1D	466393557	466394310	+	tr|A0A151RSW7|A0A151RSW7_CAJCA	Transposon Ty3-G Gag-Pol polyprotein		IPR012337: Ribonuclease H-like domain	GO:0003676 MF: nucleic acid binding	TE		IPR012337	GO:0003676
299	TraesCS1D02G400000	IWGSC_v1.1_201706	chr1D	466425820	466430104	+	tr|A0A0A9FQF2|A0A0A9FQF2_ARUDO	Pirin-like protein	PF02678: Pirin; PF05726: Pirin C-terminal cupin domain	IPR003829: Pirin, N-terminal domain; IPR008778: Pirin, C-terminal domain; IPR011051: RmlC-like cupin domain; IPR014710: RmlC-like jelly roll fold		G	PF02678; PF05726	IPR003829; IPR008778; IPR011051; IPR014710
300	TraesCS1D02G400100	IWGSC_v1.1_201706	chr1D	466479965	466480902	+	tr|B7FN63|B7FN63_MEDTR	Photosystem I reaction center subunit VI	PF03244: Photosystem I reaction centre subunit VI	IPR004928: Photosystem I PsaH, reaction centre subunit VI	GO:0009522 CC: photosystem I;GO:0009538 CC: photosystem I reaction center;GO:0015979 BP: photosynthesis	G	PF03244	IPR004928	GO:0009522; GO:0009538; GO:0015979
301	TraesCS1D02G400200	IWGSC_v1.1_201706	chr1D	466481490	466484586	-	tr|A0A0K9P4H1|A0A0K9P4H1_ZOSMR	Rop guanine nucleotide exchange factor	PF03759: PRONE (Plant-specific Rop nucleotide exchanger)	IPR005512: PRONE domain	GO:0005089 MF: Rho guanyl-nucleotide exchange factor activity	G	PF03759	IPR005512	GO:0005089
302	TraesCS1D02G400300	IWGSC_v1.1_201706	chr1D	466493735	466494723	-	AT3G14880.2	transcription factor-like protein	PF14144: Seed dormancy control	IPR025422: Transcription factor TGA like domain	GO:0006351 BP: transcription, DNA-templated;GO:0043565 MF: sequence-specific DNA binding	G	PF14144	IPR025422	GO:0006351; GO:0043565
303	TraesCS1D02G529900LC	IWGSC_v1.1_201706	chr1D	466599396	466599620	-	tr|A0A072U7W0|A0A072U7W0_MEDTR	Endonuclease/exonuclease/phosphatase family protein		IPR005135: Endonuclease/exonuclease/phosphatase		TE?		IPR005135
304	TraesCS1D02G400400	IWGSC_v1.1_201706	chr1D	466604136	466605574	+	tr|A0A061RM51|A0A061RM51_9CHLO	Tesmin tso1-like cxc domain-containing protein	PF03638: Tesmin/TSO1-like CXC domain, cysteine-rich domain	IPR005172: CRC domain; IPR033467: Tesmin/TSO1-like CXC domain		G	PF03638	IPR005172; IPR033467
305	TraesCS1D02G400500	IWGSC_v1.1_201706	chr1D	467002160	467003836	+	tr|A0A060CXU7|A0A060CXU7_MAIZE	Trihelix transcription factor	PF13837: Myb/SANT-like DNA-binding domain			G	PF13837
306	TraesCS1D02G400600	IWGSC_v1.1_201706	chr1D	467030496	467034813	+	tr|Q9XHP3|Q9XHP3_CATRO	Ubiquitin-conjugating enzyme E2	PF00179: Ubiquitin-conjugating enzyme	IPR000608: Ubiquitin-conjugating enzyme E2; IPR016135: Ubiquitin-conjugating enzyme/RWD-like; IPR023313: Ubiquitin-conjugating enzyme, active site		G	PF00179	IPR000608; IPR016135; IPR023313
307	TraesCS1D02G400700	IWGSC_v1.1_201706	chr1D	467106998	467108643	-	tr|F2VSI5|F2VSI5_WHEAT	Gibberellin 2-oxidase	PF14226: non-haem dioxygenase in morphine synthesis N-terminal; PF03171: 2OG-Fe(II) oxygenase superfamily	IPR005123: Oxoglutarate/iron-dependent dioxygenase; IPR026992: Non-haem dioxygenase N-terminal domain; IPR027443: Isopenicillin N synthase-like	GO:0016491 MF: oxidoreductase activity;GO:0055114 BP: oxidation-reduction process	G	PF14226; PF03171	IPR005123; IPR026992; IPR027443	GO:0016491; GO:0055114
308	TraesCS1D02G530000LC	IWGSC_v1.1_201706	chr1D	467236509	467236814	+	tr|A0A1J3HNP1|A0A1J3HNP1_NOCCA	Glutathione S-transferase T3				G
309	TraesCS1D02G400800	IWGSC_v1.1_201706	chr1D	467299302	467300901	+	tr|F2VSI4|F2VSI4_WHEAT	Gibberellin 2-oxidase	PF14226: non-haem dioxygenase in morphine synthesis N-terminal; PF03171: 2OG-Fe(II) oxygenase superfamily	IPR005123: Oxoglutarate/iron-dependent dioxygenase; IPR026992: Non-haem dioxygenase N-terminal domain; IPR027443: Isopenicillin N synthase-like	GO:0016491 MF: oxidoreductase activity;GO:0055114 BP: oxidation-reduction process	G	PF14226; PF03171	IPR005123; IPR026992; IPR027443	GO:0016491; GO:0055114
310	TraesCS1D02G530100LC	IWGSC_v1.1_201706	chr1D	467302286	467302513	+	tr|A0A078I2C4|A0A078I2C4_BRANA	DNA helicase				TE?
311	TraesCS1D02G530200LC	IWGSC_v1.1_201706	chr1D	467303693	467320808	+	tr|Q2R1G5|Q2R1G5_ORYSJ	Transposon protein, putative, Mutator sub-class, expressed	PF04434: SWIM zinc finger	IPR001878: Zinc finger, CCHC-type; IPR006564: Zinc finger, PMZ-type; IPR007527: Zinc finger, SWIM-type	GO:0003676 MF: nucleic acid binding;GO:0008270 MF: zinc ion binding	TE	PF04434	IPR001878; IPR006564; IPR007527	GO:0003676; GO:0008270
312	TraesCS1D02G530300LC	IWGSC_v1.1_201706	chr1D	467304953	467305465	+	AT1G15860.3	defective in cullin neddylation protein (DUF298)				G
313	TraesCS1D02G530400LC	IWGSC_v1.1_201706	chr1D	467309414	467309880	-	tr|A0A151SUT9|A0A151SUT9_CAJCA	Serine/threonine protein phosphatase 7 long form isogeny	PF10536: Plant mobile domain	IPR019557: Aminotransferase-like, plant mobile domain		TE?	PF10536	IPR019557
314	TraesCS1D02G530500LC	IWGSC_v1.1_201706	chr1D	467356967	467357805	+	tr|A0A072TSS7|A0A072TSS7_MEDTR	Phototropic-responsive NPH3 family protein		IPR011333: SKP1/BTB/POZ domain		G		IPR011333
315	TraesCS1D02G530600LC	IWGSC_v1.1_201706	chr1D	467357764	467359753	-	sp|Q68RV2|NDHI_PANGI	NAD(P)H-quinone oxidoreductase subunit I, chloroplastic				G
316	TraesCS1D02G530610LC	IWGSC_v1.1_201706	chr1D	467392685	467393808	+	tr|J7G573|J7G573_ROSRU	Retrotransposon polyprotein	PF00098: Zinc knuckle	IPR001878: Zinc finger, CCHC-type	GO:0003676 MF: nucleic acid binding;GO:0008270 MF: zinc ion binding	TE	PF00098	IPR001878	GO:0003676; GO:0008270
317	TraesCS1D02G530700LC	IWGSC_v1.1_201706	chr1D	467435183	467435521	+	tr|A0A0B2P8Y3|A0A0B2P8Y3_GLYSO	B3 domain-containing protein	PF02362: B3 DNA binding domain	IPR003340: B3 DNA binding domain; IPR015300: DNA-binding pseudobarrel domain	GO:0003677 MF: DNA binding	G	PF02362	IPR003340; IPR015300	GO:0003677
318	TraesCS1D02G401000	IWGSC_v1.1_201706	chr1D	467437819	467439213	-	tr|N1QUY3|N1QUY3_AEGTA	3-ketoacyl-CoA synthase	PF08392: FAE1/Type III polyketide synthase-like protein; PF08541: 3-Oxoacyl-[acyl-carrier-protein (ACP)] synthase III C terminal	IPR012392: Very-long-chain 3-ketoacyl-CoA synthase; IPR013601: FAE1/Type III polyketide synthase-like protein; IPR013747: 3-Oxoacyl-[acyl-carrier-protein (ACP)] synthase III, C-terminal; IPR016039: Thiolase-like	GO:0003824 MF: catalytic activity;GO:0006633 BP: fatty acid biosynthetic process;GO:0008152 BP: metabolic process;GO:0016020 CC: membrane;GO:0016747 MF: transferase activity, transferring acyl groups other than amino-acyl groups	G	PF08392; PF08541	IPR012392; IPR013601; IPR013747; IPR016039	GO:0003824; GO:0006633; GO:0008152; GO:0016020; GO:0016747
319	TraesCS1D02G401100	IWGSC_v1.1_201706	chr1D	467456154	467456655	-	tr|A0A1D1XMQ6|A0A1D1XMQ6_9ARAE	DEAD-box ATP-dependent RNA helicase 5				TE?
320	TraesCS1D02G401200	IWGSC_v1.1_201706	chr1D	467467355	467467621	+	tr|A0A072V9Z0|A0A072V9Z0_MEDTR	Clavata3/ESR (CLE) gene family member				G
321	TraesCS1D02G530800LC	IWGSC_v1.1_201706	chr1D	467471882	467472235	-	sp|O07021|LUTB_BACSU	Lactate utilization protein B				G
322	TraesCS1D02G401300	IWGSC_v1.1_201706	chr1D	467471899	467472171	+	tr|A0A072TRR8|A0A072TRR8_MEDTR	Clavata3/ESR (CLE) gene family member				G
323	TraesCS1D02G401400	IWGSC_v1.1_201706	chr1D	467487520	467491489	+	tr|A0A072VCC3|A0A072VCC3_MEDTR	Clavata3/ESR (CLE) gene family member				G
324	TraesCS1D02G401500	IWGSC_v1.1_201706	chr1D	467494685	467494951	+	tr|A0A072V9Z0|A0A072V9Z0_MEDTR	Clavata3/ESR (CLE) gene family member				G
325	TraesCS1D02G401600	IWGSC_v1.1_201706	chr1D	467501594	467501915	+	tr|A0A072V9Z0|A0A072V9Z0_MEDTR	Clavata3/ESR (CLE) gene family member				G
326	TraesCS1D02G530900LC	IWGSC_v1.1_201706	chr1D	467505552	467505878	+	sp|P46211|EFG_AQUPY	Elongation factor G				G
327	TraesCS1D02G401700	IWGSC_v1.1_201706	chr1D	467510704	467510967	+	tr|A0A072V9Z0|A0A072V9Z0_MEDTR	Clavata3/ESR (CLE) gene family member				G
328	TraesCS1D02G401800	IWGSC_v1.1_201706	chr1D	467518621	467521853	-	tr|A0A0E0IEZ5|A0A0E0IEZ5_ORYNI	Purple acid phosphatase	PF16656: Purple acid Phosphatase, N-terminal domain; PF00149: Calcineurin-like phosphoesterase; PF14008: Iron/zinc purple acid phosphatase-like protein C	IPR004843: Calcineurin-like phosphoesterase domain, ApaH type; IPR008963: Purple acid phosphatase-like, N-terminal; IPR015914: Purple acid phosphatase, N-terminal; IPR025733: Iron/zinc purple acid phosphatase-like C-terminal domain; IPR029052: Metallo-dependent phosphatase-like	GO:0003993 MF: acid phosphatase activity;GO:0016787 MF: hydrolase activity;GO:0046872 MF: metal ion binding	G	PF16656; PF00149; PF14008	IPR004843; IPR008963; IPR015914; IPR025733; IPR029052	GO:0003993; GO:0016787; GO:0046872
329	TraesCS1D02G401900	IWGSC_v1.1_201706	chr1D	467524797	467532658	-	tr|A0A072VK14|A0A072VK14_MEDTR	3-deoxy-manno-octulosonate cytidylyltransferase	PF02348: Cytidylyltransferase	IPR003329: Acylneuraminate cytidylyltransferase; IPR004528: 3-deoxy-D-manno-octulosonate cytidylyltransferase; IPR029044: Nucleotide-diphospho-sugar transferases	GO:0005737 CC: cytoplasm;GO:0008690 MF: 3-deoxy-manno-octulosonate cytidylyltransferase activity	G	PF02348	IPR003329; IPR004528; IPR029044	GO:0005737; GO:0008690
330	TraesCS1D02G402000	IWGSC_v1.1_201706	chr1D	467595871	467599746	+	tr|A0A061E4Z1|A0A061E4Z1_THECC	Structural constituent of cell wall	PF07223: Protein of unknown function (DUF1421)	IPR010820: Protein of unknown function DUF1421		G	PF07223	IPR010820
331	TraesCS1D02G402100	IWGSC_v1.1_201706	chr1D	467605687	467607517	-	tr|Q9FW91|Q9FW91_ORYSJ	Cytochrome P450 family protein	PF00067: Cytochrome P450	IPR001128: Cytochrome P450; IPR002401: Cytochrome P450, E-class, group I; IPR017972: Cytochrome P450, conserved site	GO:0005506 MF: iron ion binding;GO:0016705 MF: oxidoreductase activity, acting on paired donors, with incorporation or reduction of molecular oxygen;GO:0020037 MF: heme binding;GO:0055114 BP: oxidation-reduction process	G	PF00067	IPR001128; IPR002401; IPR017972	GO:0005506; GO:0016705; GO:0020037; GO:0055114
332	TraesCS1D02G402200	IWGSC_v1.1_201706	chr1D	467610463	467611841	-	tr|A0A1D5SRM3|A0A1D5SRM3_WHEAT	Peroxidase	PF00141: Peroxidase	IPR000823: Plant peroxidase; IPR002016: Haem peroxidase, plant/fungal/bacterial; IPR010255: Haem peroxidase; IPR019793: Peroxidases heam-ligand binding site	GO:0004601 MF: peroxidase activity;GO:0006979 BP: response to oxidative stress;GO:0020037 MF: heme binding;GO:0055114 BP: oxidation-reduction process	G	PF00141	IPR000823; IPR002016; IPR010255; IPR019793	GO:0004601; GO:0006979; GO:0020037; GO:0055114
333	TraesCS1D02G531000LC	IWGSC_v1.1_201706	chr1D	467623938	467625501	-	tr|A0A1D6HGU1|A0A1D6HGU1_MAIZE	DNA topoisomerase 2	PF00521: DNA gyrase/topoisomerase IV, subunit A	IPR002205: DNA topoisomerase, type IIA, subunit A/C-terminal; IPR013758: DNA topoisomerase, type IIA, subunit A/ C-terminal, alpha-beta; IPR013760: DNA topoisomerase, type IIA-like domain	GO:0003677 MF: DNA binding;GO:0003918 MF: DNA topoisomerase type II (ATP-hydrolyzing) activity;GO:0005524 MF: ATP binding;GO:0006259 BP: DNA metabolic process;GO:0006265 BP: DNA topological change	G	PF00521	IPR002205; IPR013758; IPR013760	GO:0003677; GO:0003918; GO:0005524; GO:0006259; GO:0006265
334	TraesCS1D02G402300	IWGSC_v1.1_201706	chr1D	467625723	467626199	-	sp|B3EI96|NUOD_CHLL2	NADH-quinone oxidoreductase subunit D				G
335	TraesCS1D02G402400	IWGSC_v1.1_201706	chr1D	467629070	467629627	+	tr|B9MTS7|B9MTS7_POPTR	Calcium-binding family protein	PF13499: EF-hand domain pair	IPR002048: EF-hand domain; IPR011992: EF-hand domain pair; IPR018247: EF-Hand 1, calcium-binding site	GO:0005509 MF: calcium ion binding	G	PF13499	IPR002048; IPR011992; IPR018247	GO:0005509
336	TraesCS1D02G402500	IWGSC_v1.1_201706	chr1D	467650627	467654301	+	tr|A0A0A6Z8X9|A0A0A6Z8X9_9POAL	Cell wall invertase	PF00251: Glycosyl hydrolases family 32 N-terminal domain; PF08244: Glycosyl hydrolases family 32 C terminal	IPR001362: Glycoside hydrolase, family 32; IPR013148: Glycosyl hydrolase family 32, N-terminal; IPR013189: Glycosyl hydrolase family 32, C-terminal; IPR013320: Concanavalin A-like lectin/glucanase domain; IPR023296: Glycosyl hydrolase, five-bladed beta-propellor domain	GO:0004553 MF: hydrolase activity, hydrolyzing O-glycosyl compounds;GO:0005975 BP: carbohydrate metabolic process	G	PF00251; PF08244	IPR001362; IPR013148; IPR013189; IPR013320; IPR023296	GO:0004553; GO:0005975
337	TraesCS1D02G402600	IWGSC_v1.1_201706	chr1D	467661723	467662633	-	sp|Q4UKJ1|RECN_RICFE	DNA repair protein RecN				G
338	TraesCS1D02G531100LC	IWGSC_v1.1_201706	chr1D	467779297	467780939	-	tr|A0A151SA71|A0A151SA71_CAJCA	Protein FAR1-RELATED SEQUENCE 5	PF03101: FAR1 DNA-binding domain; PF10551: MULE transposase domain	IPR004330: FAR1 DNA binding domain; IPR007527: Zinc finger, SWIM-type; IPR018289: MULE transposase domain	GO:0008270 MF: zinc ion binding	TE	PF03101; PF10551	IPR004330; IPR007527; IPR018289	GO:0008270
339	TraesCS1D02G531200LC	IWGSC_v1.1_201706	chr1D	467787780	467788181	+	tr|Q2QWF4|Q2QWF4_ORYSJ	Retrotransposon protein, putative, unclassified				TE
340	TraesCS1D02G402700	IWGSC_v1.1_201706	chr1D	467791989	467793858	-	tr|M8A1T7|M8A1T7_TRIUA	Chaperone protein DnaJ	PF00226: DnaJ domain	IPR001623: DnaJ domain		G	PF00226	IPR001623
341	TraesCS1D02G402800	IWGSC_v1.1_201706	chr1D	467800746	467802277	+	AT5G07610.1	F-box family protein		IPR001810: F-box domain	GO:0005515 MF: protein binding	TE?		IPR001810	GO:0005515
342	TraesCS1D02G402900	IWGSC_v1.1_201706	chr1D	467811588	467812864	-	sp|P15989|CO6A3_CHICK	Collagen alpha-3(VI) chain				G
343	TraesCS1D02G403000	IWGSC_v1.1_201706	chr1D	467817654	467818933	-	AT4G03090.5	sequence-specific DNA binding transcription factor ATNDX				G
344	TraesCS1D02G531300LC	IWGSC_v1.1_201706	chr1D	467840967	467841787	-	AT1G65440.4	global transcription factor group B1				G
345	TraesCS1D02G403100	IWGSC_v1.1_201706	chr1D	467848413	467850436	+	tr|Q851G2|Q851G2_ORYSJ	Cytochrome P450 family protein, expressed	PF00067: Cytochrome P450	IPR001128: Cytochrome P450; IPR002401: Cytochrome P450, E-class, group I; IPR017972: Cytochrome P450, conserved site	GO:0005506 MF: iron ion binding;GO:0016705 MF: oxidoreductase activity, acting on paired donors, with incorporation or reduction of molecular oxygen;GO:0020037 MF: heme binding;GO:0055114 BP: oxidation-reduction process	G	PF00067	IPR001128; IPR002401; IPR017972	GO:0005506; GO:0016705; GO:0020037; GO:0055114
346	TraesCS1D02G403200	IWGSC_v1.1_201706	chr1D	467852770	467854500	+	tr|Q851G2|Q851G2_ORYSJ	Cytochrome P450 family protein, expressed	PF00067: Cytochrome P450	IPR001128: Cytochrome P450; IPR002401: Cytochrome P450, E-class, group I; IPR017972: Cytochrome P450, conserved site	GO:0005506 MF: iron ion binding;GO:0016705 MF: oxidoreductase activity, acting on paired donors, with incorporation or reduction of molecular oxygen;GO:0020037 MF: heme binding;GO:0055114 BP: oxidation-reduction process	G	PF00067	IPR001128; IPR002401; IPR017972	GO:0005506; GO:0016705; GO:0020037; GO:0055114
347	TraesCS1D02G531400LC	IWGSC_v1.1_201706	chr1D	467857592	467861330	+	tr|A0A199VGJ0|A0A199VGJ0_ANACO	26S protease regulatory subunit	PF00004: ATPase family associated with various cellular activities (AAA)	IPR003593: AAA+ ATPase domain; IPR003959: ATPase, AAA-type, core; IPR003960: ATPase, AAA-type, conserved site; IPR005937: 26S proteasome subunit P45; IPR027417: P-loop containing nucleoside triphosphate hydrolase	GO:0005524 MF: ATP binding;GO:0005737 CC: cytoplasm;GO:0016787 MF: hydrolase activity;GO:0030163 BP: protein catabolic process	G	PF00004	IPR003593; IPR003959; IPR003960; IPR005937; IPR027417	GO:0005524; GO:0005737; GO:0016787; GO:0030163
348	TraesCS1D02G403300	IWGSC_v1.1_201706	chr1D	467861346	467863474	-	tr|Q851G2|Q851G2_ORYSJ	Cytochrome P450 family protein, expressed	PF00067: Cytochrome P450	IPR001128: Cytochrome P450; IPR002401: Cytochrome P450, E-class, group I; IPR017972: Cytochrome P450, conserved site	GO:0005506 MF: iron ion binding;GO:0016705 MF: oxidoreductase activity, acting on paired donors, with incorporation or reduction of molecular oxygen;GO:0020037 MF: heme binding;GO:0055114 BP: oxidation-reduction process	G	PF00067	IPR001128; IPR002401; IPR017972	GO:0005506; GO:0016705; GO:0020037; GO:0055114
349	TraesCS1D02G531500LC	IWGSC_v1.1_201706	chr1D	467896757	467900520	+	tr|A0A0E0R9I0|A0A0E0R9I0_ORYRU	Glutamyl-tRNA(Gln) amidotransferase subunit B, chloroplastic/mitochondrial				G
350	TraesCS1D02G531600LC	IWGSC_v1.1_201706	chr1D	467919601	467920539	-	tr|Q53JE1|Q53JE1_ORYSJ	Transposon protein, putative, CACTA, En/Spm sub-class	PF13963: Transposase-associated domain	IPR029480: Transposase-associated domain		TE	PF13963	IPR029480
351	TraesCS1D02G531700LC	IWGSC_v1.1_201706	chr1D	467922429	467922824	-	AT1G66380.2	myb domain protein 114				G
352	TraesCS1D02G403400	IWGSC_v1.1_201706	chr1D	467923912	467928837	-	tr|A0A1E5UK15|A0A1E5UK15_9POAL	Protein DEHYDRATION-INDUCED 19	PF05605: Drought induced 19 protein (Di19), zinc-binding; PF14571: Stress-induced protein Di19, C-terminal	IPR008598: Drought induced 19 protein type, zinc-binding domain; IPR027935: Protein dehydration-induced 19, C-terminal		G	PF05605; PF14571	IPR008598; IPR027935
353	TraesCS1D02G531800LC	IWGSC_v1.1_201706	chr1D	467930312	467931108	-	tr|Q9SP09|Q9SP09_TOBAC	DnaJ-like protein	PF01556: DnaJ C terminal domain	IPR002939: Chaperone DnaJ, C-terminal; IPR008971: HSP40/DnaJ peptide-binding	GO:0006457 BP: protein folding;GO:0051082 MF: unfolded protein binding	G	PF01556	IPR002939; IPR008971	GO:0006457; GO:0051082
354	TraesCS1D02G531900LC	IWGSC_v1.1_201706	chr1D	467934637	467935074	-	AT1G11300.2	G-type lectin S-receptor-like Serine/Threonine-kinase				G
355	TraesCS1D02G403500	IWGSC_v1.1_201706	chr1D	467935643	467938395	-	tr|A0A0K9P2F2|A0A0K9P2F2_ZOSMR	Chaperone protein dnaJ	PF00226: DnaJ domain; PF01556: DnaJ C terminal domain	IPR001623: DnaJ domain; IPR002939: Chaperone DnaJ, C-terminal; IPR008971: HSP40/DnaJ peptide-binding; IPR018253: DnaJ domain, conserved site	GO:0006457 BP: protein folding;GO:0051082 MF: unfolded protein binding	G	PF00226; PF01556	IPR001623; IPR002939; IPR008971; IPR018253	GO:0006457; GO:0051082
356	TraesCS1D02G532000LC	IWGSC_v1.1_201706	chr1D	467935746	467936528	+	tr|A0A0A9DT51|A0A0A9DT51_ARUDO	DnaJ subfamily B member 5				G
357	TraesCS1D02G532100LC	IWGSC_v1.1_201706	chr1D	467981966	467982232	-	AT4G09660.1	zinc finger MYM-type-like protein	PF05699: hAT family C-terminal dimerisation region	IPR008906: HAT, C-terminal dimerisation domain; IPR012337: Ribonuclease H-like domain	GO:0003676 MF: nucleic acid binding;GO:0046983 MF: protein dimerization activity	TE	PF05699	IPR008906; IPR012337	GO:0003676; GO:0046983
358	TraesCS1D02G532200LC	IWGSC_v1.1_201706	chr1D	468026979	468027224	+	AT4G10200.2	TTF-type zinc finger protein with HAT dimerization domain-containing protein	PF05699: hAT family C-terminal dimerisation region	IPR008906: HAT, C-terminal dimerisation domain	GO:0046983 MF: protein dimerization activity	TE	PF05699	IPR008906	GO:0046983
359	TraesCS1D02G532300LC	IWGSC_v1.1_201706	chr1D	468030577	468031131	+	tr|D7M6L5|D7M6L5_ARALL	Kinase family protein		IPR011009: Protein kinase-like domain		G		IPR011009
360	TraesCS1D02G532400LC	IWGSC_v1.1_201706	chr1D	468089159	468089645	-	tr|Q75H65|Q75H65_ORYSJ	GRF zinc finger family protein				TE?
361	TraesCS1D02G532500LC	IWGSC_v1.1_201706	chr1D	468180235	468180540	+	tr|Q2R2J8|Q2R2J8_ORYSJ	Retrotransposon protein, putative, Ty1-copia subclass	PF14244: gag-polypeptide of LTR copia-type	IPR029472: Gag-polypeptide of LTR copia-type		TE	PF14244	IPR029472
362	TraesCS1D02G532600LC	IWGSC_v1.1_201706	chr1D	468283340	468283660	+	AT4G10200.2	TTF-type zinc finger protein with HAT dimerization domain-containing protein	PF05699: hAT family C-terminal dimerisation region	IPR008906: HAT, C-terminal dimerisation domain	GO:0046983 MF: protein dimerization activity	TE	PF05699	IPR008906	GO:0046983
363	TraesCS1D02G532700LC	IWGSC_v1.1_201706	chr1D	468284492	468284800	-	sp|A1DA48|NPIIA_NEOFI	Neutral protease 2 homolog NFIA_031120				G
364	TraesCS1D02G403600	IWGSC_v1.1_201706	chr1D	468347658	468352705	+	tr|A0A1E5V305|A0A1E5V305_9POAL	Pentatricopeptide repeat-containing protein	PF13041: PPR repeat family; PF01535: PPR repeat	IPR002885: Pentatricopeptide repeat; IPR011990: Tetratricopeptide-like helical domain	GO:0005515 MF: protein binding	G	PF13041; PF01535	IPR002885; IPR011990	GO:0005515
365	TraesCS1D02G532800LC	IWGSC_v1.1_201706	chr1D	468352737	468353339	+	tr|A0A0Q3RAU2|A0A0Q3RAU2_BRADI	DNA-(apurinic or apyrimidinic site) lyase		IPR005135: Endonuclease/exonuclease/phosphatase		TE?		IPR005135
366	TraesCS1D02G532900LC	IWGSC_v1.1_201706	chr1D	468353782	468354198	+	tr|Q10D55|Q10D55_ORYSJ	Retrotransposon protein, putative, unclassified				TE
367	TraesCS1D02G533000LC	IWGSC_v1.1_201706	chr1D	468354788	468355056	+	tr|A0A0B2SAW9|A0A0B2SAW9_GLYSO	LINE-1 reverse transcriptase like	PF00078: Reverse transcriptase (RNA-dependent DNA polymerase)	IPR000477: Reverse transcriptase domain		TE	PF00078	IPR000477
368	TraesCS1D02G533100LC	IWGSC_v1.1_201706	chr1D	468355598	468355933	+	tr|Q7XEK3|Q7XEK3_ORYSJ	Retrotransposon protein, putative, LINE subclass				TE
369	TraesCS1D02G533200LC	IWGSC_v1.1_201706	chr1D	468391285	468391769	+	sp|O83444|VATI1_TREPA	V-type ATP synthase subunit I 1				G
370	TraesCS1D02G533300LC	IWGSC_v1.1_201706	chr1D	468407312	468407723	+	tr|W5DWF1|W5DWF1_WHEAT	Poly [ADP-ribose] polymerase		IPR012317: Poly(ADP-ribose) polymerase, catalytic domain	GO:0003950 MF: NAD+ ADP-ribosyltransferase activity	G		IPR012317	GO:0003950
371	TraesCS1D02G533400LC	IWGSC_v1.1_201706	chr1D	468415433	468416600	+	sp|D4HA34|FTSH_PROAS	ATP-dependent zinc metalloprotease FtsH	PF00004: ATPase family associated with various cellular activities (AAA)	IPR003959: ATPase, AAA-type, core; IPR027417: P-loop containing nucleoside triphosphate hydrolase	GO:0005524 MF: ATP binding	G	PF00004	IPR003959; IPR027417	GO:0005524
372	TraesCS1D02G533500LC	IWGSC_v1.1_201706	chr1D	468418936	468419253	+	AT2G20160.1	E3 ubiquitin ligase SCF complex subunit SKP1/ASK1 family protein				G
373	TraesCS1D02G533600LC	IWGSC_v1.1_201706	chr1D	468419450	468424927	+	tr|Q9C581|Q9C581_ARATH	Core-2/I-branching beta-1,6-N-acetylglucosaminyltransferase family protein				G
374	TraesCS1D02G403700	IWGSC_v1.1_201706	chr1D	468467409	468479531	-	tr|B9RVT3|B9RVT3_RICCO	Homeobox protein, putative	PF00046: Homeobox domain; PF02791: DDT domain; PF05066: HB1, ASXL, restriction endonuclease HTH domain; PF15612: WSTF, HB1, Itc1p, MBD9 motif 1; PF15613: Williams-Beuren syndrome DDT (WSD), D-TOX E motif	IPR001356: Homeobox domain; IPR007759: HB1/Asxl, restriction endonuclease HTH domain; IPR009057: Homeobox domain-like; IPR018501: DDT domain; IPR028941: WHIM2 domain; IPR028942: WHIM1 domain	GO:0003677 MF: DNA binding;GO:0006351 BP: transcription, DNA-templated;GO:0006355 BP: regulation of transcription, DNA-templated	G	PF00046; PF02791; PF05066; PF15612; PF15613	IPR001356; IPR007759; IPR009057; IPR018501; IPR028941; IPR028942	GO:0003677; GO:0006351; GO:0006355
375	TraesCS1D02G533700LC	IWGSC_v1.1_201706	chr1D	468588657	468589211	-	tr|Q2R1G5|Q2R1G5_ORYSJ	Transposon protein, putative, Mutator sub-class, expressed	PF04434: SWIM zinc finger	IPR006564: Zinc finger, PMZ-type; IPR007527: Zinc finger, SWIM-type	GO:0008270 MF: zinc ion binding	TE	PF04434	IPR006564; IPR007527	GO:0008270
376	TraesCS1D02G533800LC	IWGSC_v1.1_201706	chr1D	468590481	468590708	-	tr|A0A078I2C4|A0A078I2C4_BRANA	DNA helicase				TE?
377	TraesCS1D02G533900LC	IWGSC_v1.1_201706	chr1D	468700230	468700535	-	tr|A0A151SUT9|A0A151SUT9_CAJCA	Serine/threonine protein phosphatase 7 long form isogeny	PF10536: Plant mobile domain	IPR019557: Aminotransferase-like, plant mobile domain		TE?	PF10536	IPR019557
378	TraesCS1D02G534000LC	IWGSC_v1.1_201706	chr1D	468702533	468703343	-	tr|Q7XE51|Q7XE51_ORYSJ	Retrotransposon protein, putative, unclassified	PF00078: Reverse transcriptase (RNA-dependent DNA polymerase)	IPR000477: Reverse transcriptase domain		TE	PF00078	IPR000477
379	TraesCS1D02G534100LC	IWGSC_v1.1_201706	chr1D	468703955	468704658	-	tr|Q338Z2|Q338Z2_ORYSJ	Retrotransposon protein, putative, unclassified		IPR005135: Endonuclease/exonuclease/phosphatase		TE		IPR005135
380	TraesCS1D02G534200LC	IWGSC_v1.1_201706	chr1D	468719214	468719594	+	tr|Q2QVI6|Q2QVI6_ORYSJ	Transposon protein, putative, Pong sub-class	PF04827: Plant transposon protein	IPR006912: Harbinger transposase-derived protein	GO:0016788 MF: hydrolase activity, acting on ester bonds	TE	PF04827	IPR006912	GO:0016788
381	TraesCS1D02G403800	IWGSC_v1.1_201706	chr1D	468720952	468722151	+	AT3G21550.1	transmembrane protein, putative (DUF679 domain membrane protein 2)	PF05078: Protein of unknown function (DUF679)	IPR007770: Protein of unknown function DUF679		G	PF05078	IPR007770
382	TraesCS1D02G534300LC	IWGSC_v1.1_201706	chr1D	468721225	468721587	-	sp|Q5ZVA8|MNMC_LEGPH	tRNA 5-methylaminomethyl-2-thiouridine biosynthesis bifunctional protein MnmC				G
383	TraesCS1D02G403900	IWGSC_v1.1_201706	chr1D	468748587	468749238	-	AT2G38185.4	RING/U-box superfamily protein				G
384	TraesCS1D02G534400LC	IWGSC_v1.1_201706	chr1D	468798295	468798573	+	AT2G02520.1	RNA-directed DNA polymerase (reverse transcriptase)-related family protein	PF13966: zinc-binding in reverse transcriptase	IPR026960: Reverse transcriptase zinc-binding domain		TE	PF13966	IPR026960
385	TraesCS1D02G534500LC	IWGSC_v1.1_201706	chr1D	468939028	468940165	+	sp|Q1RK40|DNLJ_RICBR	DNA ligase		IPR015300: DNA-binding pseudobarrel domain		G		IPR015300
386	TraesCS1D02G534600LC	IWGSC_v1.1_201706	chr1D	468987981	468989846	-	tr|A0A151U4X2|A0A151U4X2_CAJCA	Glutamyl-tRNA(Gln) amidotransferase subunit A		IPR023631: Amidase signature domain		G		IPR023631
387	TraesCS1D02G534700LC	IWGSC_v1.1_201706	chr1D	468993861	468994622	+	tr|A0A151TI68|A0A151TI68_CAJCA	Zinc finger protein MAGPIE				TE?
388	TraesCS1D02G404000	IWGSC_v1.1_201706	chr1D	469012047	469021201	+	tr|A0A0K9PDN4|A0A0K9PDN4_ZOSMR	Guanylate-binding protein	PF02263: Guanylate-binding protein, N-terminal domain; PF02841: Guanylate-binding protein, C-terminal domain	IPR003191: Guanylate-binding protein, C-terminal; IPR015894: Guanylate-binding protein, N-terminal; IPR027417: P-loop containing nucleoside triphosphate hydrolase; IPR030386: GB1/RHD3-type guanine nucleotide-binding (G) domain	GO:0003924 MF: GTPase activity;GO:0005525 MF: GTP binding	G	PF02263; PF02841	IPR003191; IPR015894; IPR027417; IPR030386	GO:0003924; GO:0005525
389	TraesCS1D02G534710LC	IWGSC_v1.1_201706	chr1D	469022090	469023480	+	tr|A0A1D1ZCU0|A0A1D1ZCU0_9ARAE	Retrovirus-related Pol polyprotein from transposon TNT 1-94	PF14223: gag-polypeptide of LTR copia-type			TE	PF14223
390	TraesCS1D02G534800LC	IWGSC_v1.1_201706	chr1D	469023613	469025253	+	tr|A0A1D1YE78|A0A1D1YE78_9ARAE	Retrovirus-related Pol polyprotein from transposon TNT 1-94	PF00665: Integrase core domain; PF07727: Reverse transcriptase (RNA-dependent DNA polymerase)	IPR001584: Integrase, catalytic core; IPR012337: Ribonuclease H-like domain; IPR013103: Reverse transcriptase, RNA-dependent DNA polymerase	GO:0003676 MF: nucleic acid binding;GO:0015074 BP: DNA integration	TE	PF00665; PF07727	IPR001584; IPR012337; IPR013103	GO:0003676; GO:0015074
391	TraesCS1D02G534900LC	IWGSC_v1.1_201706	chr1D	469025347	469026195	+	tr|R7W628|R7W628_AEGTA	Retrovirus-related Pol polyprotein from transposon TNT 1-94	PF07727: Reverse transcriptase (RNA-dependent DNA polymerase)	IPR013103: Reverse transcriptase, RNA-dependent DNA polymerase		TE	PF07727	IPR013103
392	TraesCS1D02G535000LC	IWGSC_v1.1_201706	chr1D	469032274	469033096	-	tr|M7ZMU4|M7ZMU4_TRIUA	Ubiquitin-like-specific protease ESD4	PF02902: Ulp1 protease family, C-terminal catalytic domain	IPR003653: Ulp1 protease family, C-terminal catalytic domain	GO:0006508 BP: proteolysis;GO:0008234 MF: cysteine-type peptidase activity	G	PF02902	IPR003653	GO:0006508; GO:0008234
393	TraesCS1D02G404200	IWGSC_v1.1_201706	chr1D	469035168	469042081	-	AT3G51010.1	protein translocase subunit				G
394	TraesCS1D02G404300	IWGSC_v1.1_201706	chr1D	469052491	469054132	+	tr|M8AWV9|M8AWV9_AEGTA	Xyloglucan endotransglucosylase/hydrolase	PF00722: Glycosyl hydrolases family 16; PF06955: Xyloglucan endo-transglycosylase (XET) C-terminus	IPR000757: Glycoside hydrolase family 16; IPR008263: Glycoside hydrolase, family 16, active site; IPR008264: Beta-glucanase; IPR010713: Xyloglucan endo-transglycosylase, C-terminal; IPR013320: Concanavalin A-like lectin/glucanase domain; IPR016455: Xyloglucan endotransglucosylase/hydrolase	GO:0004553 MF: hydrolase activity, hydrolyzing O-glycosyl compounds;GO:0005618 CC: cell wall;GO:0005975 BP: carbohydrate metabolic process;GO:0006073 BP: cellular glucan metabolic process;GO:0010411 BP: xyloglucan metabolic process;GO:0016762 MF: xyloglucan:xyloglucosyl transferase activity;GO:0042546 BP: cell wall biogenesis;GO:0048046 CC: apoplast	G	PF00722; PF06955	IPR000757; IPR008263; IPR008264; IPR010713; IPR013320; IPR016455	GO:0004553; GO:0005618; GO:0005975; GO:0006073; GO:0010411; GO:0016762; GO:0042546; GO:0048046
395	TraesCS1D02G535100LC	IWGSC_v1.1_201706	chr1D	469057623	469058292	+	AT5G57565.4	Protein kinase superfamily protein				G
396	TraesCS1D02G535200LC	IWGSC_v1.1_201706	chr1D	469153978	469154310	-	AT5G51200.3	nuclear pore complex protein (DUF3414)				G
397	TraesCS1D02G404400	IWGSC_v1.1_201706	chr1D	469215517	469220694	+	tr|A0A1D6RG09|A0A1D6RG09_WHEAT	Auxin response factor	PF02362: B3 DNA binding domain; PF06507: Auxin response factor	IPR003340: B3 DNA binding domain; IPR010525: Auxin response factor; IPR015300: DNA-binding pseudobarrel domain	GO:0003677 MF: DNA binding;GO:0005634 CC: nucleus;GO:0006355 BP: regulation of transcription, DNA-templated;GO:0009725 BP: response to hormone	G	PF02362; PF06507	IPR003340; IPR010525; IPR015300	GO:0003677; GO:0005634; GO:0006355; GO:0009725
398	TraesCS1D02G535300LC	IWGSC_v1.1_201706	chr1D	469469347	469470241	-	AT2G38100.3	proton-dependent oligopeptide transport (POT) family protein				G
399	TraesCS1D02G404500	IWGSC_v1.1_201706	chr1D	469557438	469560150	-	tr|A0A1E5VZW7|A0A1E5VZW7_9POAL	E3 SUMO-protein ligase MMS21	PF11789: Zinc-finger of the MIZ type in Nse subunit	IPR004181: Zinc finger, MIZ-type; IPR013083: Zinc finger, RING/FYVE/PHD-type	GO:0008270 MF: zinc ion binding	G	PF11789	IPR004181; IPR013083	GO:0008270
400	TraesCS1D02G535400LC	IWGSC_v1.1_201706	chr1D	469579412	469580407	+	tr|A0A0B2R0V5|A0A0B2R0V5_GLYSO	LINE-1 reverse transcriptase like	PF00078: Reverse transcriptase (RNA-dependent DNA polymerase)	IPR000477: Reverse transcriptase domain		TE	PF00078	IPR000477
401	TraesCS1D02G404600	IWGSC_v1.1_201706	chr1D	469586708	469587989	+	tr|G7L2R9|G7L2R9_MEDTR	Fasciclin-like arabinogalactan protein	PF02469: Fasciclin domain	IPR000782: FAS1 domain; IPR006311: Twin-arginine translocation pathway, signal sequence		G	PF02469	IPR000782; IPR006311
402	TraesCS1D02G535500LC	IWGSC_v1.1_201706	chr1D	469608035	469609054	-	AT3G03790.3	ankyrin repeat family protein / regulator of chromosome condensation (RCC1) family protein				G
403	TraesCS1D02G404700	IWGSC_v1.1_201706	chr1D	469608095	469608964	+	tr|G7L2R9|G7L2R9_MEDTR	Fasciclin-like arabinogalactan protein	PF02469: Fasciclin domain	IPR000782: FAS1 domain		G	PF02469	IPR000782
404	TraesCS1D02G404800	IWGSC_v1.1_201706	chr1D	469795413	469796356	+	tr|A0A061E5A7|A0A061E5A7_THECC	Glutaredoxin, putative	PF00462: Glutaredoxin	IPR002109: Glutaredoxin; IPR011905: Glutaredoxin-like, plant II; IPR012336: Thioredoxin-like fold	GO:0009055 MF: electron carrier activity;GO:0015035 MF: protein disulfide oxidoreductase activity;GO:0045454 BP: cell redox homeostasis	G	PF00462	IPR002109; IPR011905; IPR012336	GO:0009055; GO:0015035; GO:0045454
405	TraesCS1D02G404900	IWGSC_v1.1_201706	chr1D	469801744	469806314	-	tr|A0A1D1Z412|A0A1D1Z412_9ARAE	1-deoxy-D-xylulose-5-phosphate synthase				G
406	TraesCS1D02G535600LC	IWGSC_v1.1_201706	chr1D	469805807	469806448	+	sp|Q8KFG8|F16PA_CHLTE	Fructose-1,6-bisphosphatase class 1				G
407	TraesCS1D02G405000	IWGSC_v1.1_201706	chr1D	469806470	469807144	+	tr|A0A1J3G5F7|A0A1J3G5F7_NOCCA	Protein-lysine methyltransferase METTL21D	PF10294: Lysine methyltransferase	IPR019410: Lysine methyltransferase; IPR029063: S-adenosyl-L-methionine-dependent methyltransferase		G	PF10294	IPR019410; IPR029063
408	TraesCS1D02G405100	IWGSC_v1.1_201706	chr1D	469809795	469812227	+	tr|M8C1J6|M8C1J6_AEGTA	F-box protein	PF00646: F-box domain	IPR001810: F-box domain; IPR015943: WD40/YVTN repeat-like-containing domain	GO:0005515 MF: protein binding	TE?	PF00646	IPR001810; IPR015943	GO:0005515
409	TraesCS1D02G535700LC	IWGSC_v1.1_201706	chr1D	469812258	469812593	+	sp|P09757|TETM_UREUR	Tetracycline resistance protein TetM				G
410	TraesCS1D02G405200	IWGSC_v1.1_201706	chr1D	469814883	469815305	-	tr|A0A061E5A7|A0A061E5A7_THECC	Glutaredoxin, putative	PF00462: Glutaredoxin	IPR002109: Glutaredoxin; IPR011905: Glutaredoxin-like, plant II; IPR012336: Thioredoxin-like fold	GO:0009055 MF: electron carrier activity;GO:0015035 MF: protein disulfide oxidoreductase activity;GO:0045454 BP: cell redox homeostasis	G	PF00462	IPR002109; IPR011905; IPR012336	GO:0009055; GO:0015035; GO:0045454
411	TraesCS1D02G535800LC	IWGSC_v1.1_201706	chr1D	469824456	469825034	+	tr|A0A151RQ35|A0A151RQ35_CAJCA	Zinc finger MYM-type protein 5	PF05699: hAT family C-terminal dimerisation region	IPR008906: HAT, C-terminal dimerisation domain	GO:0046983 MF: protein dimerization activity	TE	PF05699	IPR008906	GO:0046983
412	TraesCS1D02G405300	IWGSC_v1.1_201706	chr1D	469831806	469834815	+	tr|R7W3G7|R7W3G7_AEGTA	Splicing factor U2af small subunit A	PF00642: Zinc finger C-x8-C-x5-C-x3-H type (and similar); PF00076: RNA recognition motif. (a.k.a. RRM, RBD, or RNP domain)	IPR000504: RNA recognition motif domain; IPR000571: Zinc finger, CCCH-type; IPR003954: RNA recognition motif domain, eukaryote; IPR009145: U2 auxiliary factor small subunit	GO:0000398 BP: mRNA splicing, via spliceosome;GO:0003676 MF: nucleic acid binding;GO:0003723 MF: RNA binding;GO:0046872 MF: metal ion binding;GO:0089701 CC: U2AF	G	PF00642; PF00076	IPR000504; IPR000571; IPR003954; IPR009145	GO:0000398; GO:0003676; GO:0003723; GO:0046872; GO:0089701
413	TraesCS1D02G535900LC	IWGSC_v1.1_201706	chr1D	469867419	469868680	-	AT2G24680.8	transcriptional factor B3 family protein		IPR015300: DNA-binding pseudobarrel domain		G		IPR015300
414	TraesCS1D02G405400	IWGSC_v1.1_201706	chr1D	469886290	469887335	-	tr|F6K2D4|F6K2D4_DESAN	Ubiquitin	PF00240: Ubiquitin family; PF01599: Ribosomal protein S27a	IPR000626: Ubiquitin domain; IPR002906: Ribosomal protein S27a; IPR011332: Zinc-binding ribosomal protein; IPR019954: Ubiquitin conserved site; IPR019956: Ubiquitin; IPR029071: Ubiquitin-related domain	GO:0003735 MF: structural constituent of ribosome;GO:0005515 MF: protein binding;GO:0005840 CC: ribosome;GO:0006412 BP: translation	G	PF00240; PF01599	IPR000626; IPR002906; IPR011332; IPR019954; IPR019956; IPR029071	GO:0003735; GO:0005515; GO:0005840; GO:0006412
415	TraesCS1D02G536000LC	IWGSC_v1.1_201706	chr1D	469886702	469890678	+	AT3G61600.1	POZ/BTB containin G-protein 1				G
416	TraesCS1D02G536100LC	IWGSC_v1.1_201706	chr1D	469952736	469952879	-	AT2G35050.2	kinase superfamily with octicosapeptide/Phox/Bem1p domain-containing protein				G
417	TraesCS1D02G405500	IWGSC_v1.1_201706	chr1D	469978096	469982654	-	AT5G45540.1	transmembrane protein, putative (DUF594)	PF13968: Domain of unknown function (DUF4220); PF04578: Protein of unknown function, DUF594	IPR007658: Protein of unknown function DUF594; IPR025315: Domain of unknown function DUF4220		G	PF13968; PF04578	IPR007658; IPR025315
418	TraesCS1D02G536200LC	IWGSC_v1.1_201706	chr1D	469983705	469984013	-	tr|Q33A31|Q33A31_ORYSJ	Retrotransposon protein, putative, Ty3-gypsy subclass				TE
419	TraesCS1D02G536300LC	IWGSC_v1.1_201706	chr1D	470030278	470031306	-	tr|Q9T0P2|Q9T0P2_WHEAT	Beta purothionin				G
420	TraesCS1D02G405600	IWGSC_v1.1_201706	chr1D	470033797	470034986	-	tr|B8YM17|B8YM17_TRIUA	Beta purothionin				G
421	TraesCS1D02G536400LC	IWGSC_v1.1_201706	chr1D	470038147	470039391	-	tr|Q2QW57|Q2QW57_ORYSJ	Retrotransposon protein, putative, Ty1-copia subclass	PF07727: Reverse transcriptase (RNA-dependent DNA polymerase)	IPR013103: Reverse transcriptase, RNA-dependent DNA polymerase		TE	PF07727	IPR013103
422	TraesCS1D02G536500LC	IWGSC_v1.1_201706	chr1D	470039452	470039985	-	tr|A0A1D1YEU6|A0A1D1YEU6_9ARAE	Retrovirus-related Pol polyprotein from transposon TNT 1-94	PF07727: Reverse transcriptase (RNA-dependent DNA polymerase)	IPR013103: Reverse transcriptase, RNA-dependent DNA polymerase		TE	PF07727	IPR013103
423	TraesCS1D02G536600LC	IWGSC_v1.1_201706	chr1D	470040029	470040748	-	tr|A0A151QU04|A0A151QU04_CAJCA	Retrovirus-related Pol polyprotein from transposon TNT 1-94	PF00665: Integrase core domain	IPR001584: Integrase, catalytic core; IPR012337: Ribonuclease H-like domain	GO:0003676 MF: nucleic acid binding;GO:0015074 BP: DNA integration	TE	PF00665	IPR001584; IPR012337	GO:0003676; GO:0015074
424	TraesCS1D02G536700LC	IWGSC_v1.1_201706	chr1D	470040798	470041934	-	tr|Q2QTW9|Q2QTW9_ORYSJ	Retrotransposon protein, putative, Ty1-copia subclass	PF14223: gag-polypeptide of LTR copia-type	IPR001878: Zinc finger, CCHC-type	GO:0003676 MF: nucleic acid binding;GO:0008270 MF: zinc ion binding	TE	PF14223	IPR001878	GO:0003676; GO:0008270
425	TraesCS1D02G536800LC	IWGSC_v1.1_201706	chr1D	470041938	470042435	-	tr|Q2QS22|Q2QS22_ORYSJ	Retrotransposon protein, putative, Ty1-copia subclass				TE
426	TraesCS1D02G405700	IWGSC_v1.1_201706	chr1D	470043081	470044854	-	tr|B8YM17|B8YM17_TRIUA	Beta purothionin	PF00321: Plant thionin	IPR001010: Thionin	GO:0006952 BP: defense response	G	PF00321	IPR001010	GO:0006952
427	TraesCS1D02G405800	IWGSC_v1.1_201706	chr1D	470069856	470074840	+	AT3G15070.2	RING/U-box superfamily protein	PF13639: Ring finger domain	IPR001841: Zinc finger, RING-type; IPR013083: Zinc finger, RING/FYVE/PHD-type	GO:0005515 MF: protein binding;GO:0008270 MF: zinc ion binding	G	PF13639	IPR001841; IPR013083	GO:0005515; GO:0008270
428	TraesCS1D02G405900	IWGSC_v1.1_201706	chr1D	470075200	470076906	-	tr|D8L9F8|D8L9F8_WHEAT	Ras-related protein, expressed	PF00071: Ras family	IPR001806: Small GTPase superfamily; IPR005225: Small GTP-binding protein domain; IPR027417: P-loop containing nucleoside triphosphate hydrolase	GO:0003924 MF: GTPase activity;GO:0005525 MF: GTP binding	G	PF00071	IPR001806; IPR005225; IPR027417	GO:0003924; GO:0005525
429	TraesCS1D02G406000	IWGSC_v1.1_201706	chr1D	470076475	470076672	+	AT3G02170.3	longifolia2				G
430	TraesCS1D02G406100	IWGSC_v1.1_201706	chr1D	470077061	470079123	+	AT4G22060.1	F-box protein (DUF295)		IPR001810: F-box domain	GO:0005515 MF: protein binding	TE?		IPR001810	GO:0005515
431	TraesCS1D02G536900LC	IWGSC_v1.1_201706	chr1D	470080940	470082061	+	AT1G10110.1	F-box family protein		IPR001810: F-box domain	GO:0005515 MF: protein binding	TE?		IPR001810	GO:0005515
432	TraesCS1D02G406200	IWGSC_v1.1_201706	chr1D	470084513	470086123	+	AT4G22060.1	F-box protein (DUF295)	PF03478: Protein of unknown function (DUF295)	IPR001810: F-box domain; IPR005174: Domain unknown function DUF295	GO:0005515 MF: protein binding	TE?	PF03478	IPR001810; IPR005174	GO:0005515
433	TraesCS1D02G406300	IWGSC_v1.1_201706	chr1D	470123303	470125812	+	AT4G22060.1	F-box protein (DUF295)	PF03478: Protein of unknown function (DUF295)	IPR001810: F-box domain; IPR005174: Domain unknown function DUF295	GO:0005515 MF: protein binding	TE?	PF03478	IPR001810; IPR005174	GO:0005515
434	TraesCS1D02G406400	IWGSC_v1.1_201706	chr1D	470135474	470136514	+	AT5G66830.1	F-box protein (DUF295)	PF03478: Protein of unknown function (DUF295)	IPR005174: Domain unknown function DUF295		TE?	PF03478	IPR005174
435	TraesCS1D02G406500	IWGSC_v1.1_201706	chr1D	470180243	470182123	+	AT5G66830.1	F-box protein (DUF295)	PF03478: Protein of unknown function (DUF295)	IPR001810: F-box domain; IPR005174: Domain unknown function DUF295	GO:0005515 MF: protein binding	TE?	PF03478	IPR001810; IPR005174	GO:0005515
436	TraesCS1D02G406600	IWGSC_v1.1_201706	chr1D	470183886	470185199	+	AT2G33200.1	F-box family protein	PF00646: F-box domain; PF03478: Protein of unknown function (DUF295)	IPR001810: F-box domain; IPR005174: Domain unknown function DUF295	GO:0005515 MF: protein binding	TE?	PF00646; PF03478	IPR001810; IPR005174	GO:0005515
437	TraesCS1D02G406700	IWGSC_v1.1_201706	chr1D	470190558	470191985	+	AT5G66830.1	F-box protein (DUF295)	PF03478: Protein of unknown function (DUF295)	IPR005174: Domain unknown function DUF295		TE?	PF03478	IPR005174
438	TraesCS1D02G406800	IWGSC_v1.1_201706	chr1D	470198413	470199885	+	AT1G10110.1	F-box family protein	PF03478: Protein of unknown function (DUF295)	IPR001810: F-box domain; IPR005174: Domain unknown function DUF295	GO:0005515 MF: protein binding	TE?	PF03478	IPR001810; IPR005174	GO:0005515
439	TraesCS1D02G537000LC	IWGSC_v1.1_201706	chr1D	470207854	470208603	+	AT1G24380.1	no-apical-meristem-associated carboxy-terminal domain protein	PF14303: No apical meristem-associated C-terminal domain	IPR029466: No apical meristem-associated, C-terminal domain		G	PF14303	IPR029466
440	TraesCS1D02G537100LC	IWGSC_v1.1_201706	chr1D	470208728	470209102	+	AT1G76970.5	Target of Myb protein 1				G
441	TraesCS1D02G406900	IWGSC_v1.1_201706	chr1D	470219711	470224514	+	tr|A0A0K9Q3Z0|A0A0K9Q3Z0_ZOSMR	WUSCHEL-related homeobox	PF00046: Homeobox domain	IPR001356: Homeobox domain; IPR009057: Homeobox domain-like	GO:0003677 MF: DNA binding	G	PF00046	IPR001356; IPR009057	GO:0003677
442	TraesCS1D02G407000	IWGSC_v1.1_201706	chr1D	470311161	470312000	-	tr|W9SHD2|W9SHD2_9ROSA	Ethylene-responsive transcription factor	PF00847: AP2 domain	IPR001471: AP2/ERF domain; IPR016177: DNA-binding domain	GO:0003677 MF: DNA binding;GO:0003700 MF: transcription factor activity, sequence-specific DNA binding;GO:0006355 BP: regulation of transcription, DNA-templated	G	PF00847	IPR001471; IPR016177	GO:0003677; GO:0003700; GO:0006355
443	TraesCS1D02G407100	IWGSC_v1.1_201706	chr1D	470338499	470339609	-	tr|W9SHD2|W9SHD2_9ROSA	Ethylene-responsive transcription factor	PF00847: AP2 domain	IPR001471: AP2/ERF domain; IPR016177: DNA-binding domain	GO:0003677 MF: DNA binding;GO:0003700 MF: transcription factor activity, sequence-specific DNA binding;GO:0006355 BP: regulation of transcription, DNA-templated	G	PF00847	IPR001471; IPR016177	GO:0003677; GO:0003700; GO:0006355
444	TraesCS1D02G407200	IWGSC_v1.1_201706	chr1D	470345108	470346565	+	tr|Q9FGL5|Q9FGL5_ARATH	Leucine-rich repeat receptor-like protein kinase	PF08263: Leucine rich repeat N-terminal domain	IPR013210: Leucine-rich repeat-containing N-terminal, plant-type; IPR032675: Leucine-rich repeat domain, L domain-like		G	PF08263	IPR013210; IPR032675
445	TraesCS1D02G407300	IWGSC_v1.1_201706	chr1D	470409939	470413010	+	tr|B6T286|B6T286_MAIZE	60S ribosomal protein L18A				G
446	TraesCS1D02G537200LC	IWGSC_v1.1_201706	chr1D	470414829	470415384	-	tr|A0A1D5ZSA9|A0A1D5ZSA9_WHEAT	CASP-like protein	PF04535: Domain of unknown function (DUF588)	IPR006702: Domain of unknown function DUF588		G	PF04535	IPR006702
447	TraesCS1D02G407400	IWGSC_v1.1_201706	chr1D	470420002	470423172	-	tr|R7WDS4|R7WDS4_AEGTA	B3 domain-containing protein	PF02362: B3 DNA binding domain	IPR003340: B3 DNA binding domain; IPR015300: DNA-binding pseudobarrel domain	GO:0003677 MF: DNA binding	G	PF02362	IPR003340; IPR015300	GO:0003677
448	TraesCS1D02G537300LC	IWGSC_v1.1_201706	chr1D	470455488	470456439	+	tr|A0A1B1QC96|A0A1B1QC96_9ASPA	30S ribosomal protein S4, chloroplastic				G
449	TraesCS1D02G407500	IWGSC_v1.1_201706	chr1D	470479751	470482816	+	tr|M8BT65|M8BT65_AEGTA	60S ribosomal protein L18a	PF01775: Ribosomal proteins 50S-L18Ae/60S-L20/60S-L18A	IPR021138: 60S ribosomal protein L18a/ L20, eukaryotes; IPR023573: Ribosomal protein 50S-L18Ae/60S-L20/60S-L18A; IPR028877: 50S ribosomal protein L18Ae/60S ribosomal protein L20 and L18a	GO:0003735 MF: structural constituent of ribosome;GO:0005840 CC: ribosome;GO:0006412 BP: translation	G	PF01775	IPR021138; IPR023573; IPR028877	GO:0003735; GO:0005840; GO:0006412
450	TraesCS1D02G407600	IWGSC_v1.1_201706	chr1D	470521576	470523474	+	tr|A0A1E5VE99|A0A1E5VE99_9POAL	Cytochrome b561 domain-containing protein	PF03188: Eukaryotic cytochrome b561	IPR006593: Cytochrome b561/ferric reductase transmembrane		G	PF03188	IPR006593
451	TraesCS1D02G537400LC	IWGSC_v1.1_201706	chr1D	470522522	470522902	-	AT3G04210.2	Disease resistance protein (TIR-NBS class)				G
452	TraesCS1D02G537500LC	IWGSC_v1.1_201706	chr1D	470523352	470523693	-	tr|Q7XEB9|Q7XEB9_ORYSJ	BTB/POZ domain containing protein	PF00651: BTB/POZ domain	IPR000210: BTB/POZ domain; IPR011333: SKP1/BTB/POZ domain	GO:0005515 MF: protein binding	G	PF00651	IPR000210; IPR011333	GO:0005515
453	TraesCS1D02G407700	IWGSC_v1.1_201706	chr1D	470523879	470526141	-	AT4G22660.1	F-box protein (DUF295)	PF03478: Protein of unknown function (DUF295)	IPR001810: F-box domain; IPR005174: Domain unknown function DUF295	GO:0005515 MF: protein binding	TE?	PF03478	IPR001810; IPR005174	GO:0005515
454	TraesCS1D02G537600LC	IWGSC_v1.1_201706	chr1D	470539844	470543807	-	sp|Q63SP4|LOLD_BURPS	Lipoprotein-releasing system ATP-binding protein LolD				G
455	TraesCS1D02G407800	IWGSC_v1.1_201706	chr1D	470544255	470545394	-	tr|Q7XEA7|Q7XEA7_ORYSJ	BTB/POZ domain containing protein	PF00917: MATH domain; PF00651: BTB/POZ domain	IPR000210: BTB/POZ domain; IPR002083: MATH/TRAF domain; IPR008974: TRAF-like; IPR011333: SKP1/BTB/POZ domain	GO:0005515 MF: protein binding	G	PF00917; PF00651	IPR000210; IPR002083; IPR008974; IPR011333	GO:0005515
456	TraesCS1D02G537700LC	IWGSC_v1.1_201706	chr1D	470567793	470568104	-	tr|A0A1I9LSY1|A0A1I9LSY1_ARATH	RNA-directed DNA polymerase (Reverse transcriptase)-related family protein	PF13966: zinc-binding in reverse transcriptase	IPR026960: Reverse transcriptase zinc-binding domain		TE	PF13966	IPR026960
457	TraesCS1D02G407900	IWGSC_v1.1_201706	chr1D	470570073	470571036	-	tr|Q7XEA7|Q7XEA7_ORYSJ	BTB/POZ domain containing protein	PF00917: MATH domain; PF00651: BTB/POZ domain	IPR000210: BTB/POZ domain; IPR002083: MATH/TRAF domain; IPR008974: TRAF-like; IPR011333: SKP1/BTB/POZ domain	GO:0005515 MF: protein binding	G	PF00917; PF00651	IPR000210; IPR002083; IPR008974; IPR011333	GO:0005515
458	TraesCS1D02G408000	IWGSC_v1.1_201706	chr1D	470605041	470607941	+	tr|B6STQ5|B6STQ5_MAIZE	Urease accessory protein ureG	PF02492: CobW/HypB/UreG, nucleotide-binding domain	IPR003495: CobW/HypB/UreG, nucleotide-binding domain; IPR004400: Urease accessory protein UreG; IPR027417: P-loop containing nucleoside triphosphate hydrolase	GO:0003924 MF: GTPase activity;GO:0006807 BP: nitrogen compound metabolic process;GO:0016151 MF: nickel cation binding	G	PF02492	IPR003495; IPR004400; IPR027417	GO:0003924; GO:0006807; GO:0016151
459	TraesCS1D02G408100	IWGSC_v1.1_201706	chr1D	470614190	470623455	+	tr|B9H663|B9H663_POPTR	Phosphoinositide phosphatase family protein	PF02383: SacI homology domain	IPR002013: SAC domain	GO:0042578 MF: phosphoric ester hydrolase activity	G	PF02383	IPR002013	GO:0042578
460	TraesCS1D02G537800LC	IWGSC_v1.1_201706	chr1D	470624689	470625728	-	tr|M8CCC9|M8CCC9_AEGTA	F-box protein				TE?
461	TraesCS1D02G408200	IWGSC_v1.1_201706	chr1D	470655948	470657063	-	tr|M8CCC9|M8CCC9_AEGTA	F-box protein	PF00646: F-box domain	IPR001810: F-box domain	GO:0005515 MF: protein binding	TE?	PF00646	IPR001810	GO:0005515
462	TraesCS1D02G408300	IWGSC_v1.1_201706	chr1D	470729014	470732089	-	tr|I6XY81|I6XY81_PINMU	Dehydrin 3 protein	PF04481: Protein of unknown function (DUF561)	IPR007570: Uncharacterised protein family Ycf23; IPR013785: Aldolase-type TIM barrel	GO:0003824 MF: catalytic activity	G	PF04481	IPR007570; IPR013785	GO:0003824
463	TraesCS1D02G408400	IWGSC_v1.1_201706	chr1D	470732366	470733565	-	tr|G7L8W3|G7L8W3_MEDTR	6-phosphogluconate dehydrogenase-like protein	PF03446: NAD binding domain of 6-phosphogluconate dehydrogenase; PF14833: NAD-binding of NADP-dependent 3-hydroxyisobutyrate dehydrogenase	IPR006115: 6-phosphogluconate dehydrogenase, NADP-binding; IPR008927: 6-phosphogluconate dehydrogenase C-terminal domain-like; IPR013328: 6-phosphogluconate dehydrogenase, domain 2; IPR015815: 3-hydroxyisobutyrate dehydrogenase-related; IPR016040: NAD(P)-binding domain; IPR029154: 3-hydroxyisobutyrate dehydrogenase, NAD-binding domain	GO:0004616 MF: phosphogluconate dehydrogenase (decarboxylating) activity;GO:0016491 MF: oxidoreductase activity;GO:0051287 MF: NAD binding;GO:0055114 BP: oxidation-reduction process	G	PF03446; PF14833	IPR006115; IPR008927; IPR013328; IPR015815; IPR016040; IPR029154	GO:0004616; GO:0016491; GO:0051287; GO:0055114
464	TraesCS1D02G408500	IWGSC_v1.1_201706	chr1D	470733830	470734279	-	sp|Q6P791|LTOR1_RAT	Ragulator complex protein LAMTOR1				G
465	TraesCS1D02G537900LC	IWGSC_v1.1_201706	chr1D	470768693	470770365	-	tr|Q5QPY7|Q5QPY7_SORBI	Glycosyltransferase	PF04577: Protein of unknown function (DUF563)	IPR007657: Glycosyltransferase 61	GO:0016757 MF: transferase activity, transferring glycosyl groups	G	PF04577	IPR007657	GO:0016757
466	TraesCS1D02G538000LC	IWGSC_v1.1_201706	chr1D	470798171	470799322	+	tr|M8CCC9|M8CCC9_AEGTA	F-box protein	PF00646: F-box domain	IPR001810: F-box domain	GO:0005515 MF: protein binding	TE?	PF00646	IPR001810	GO:0005515
467	TraesCS1D02G538100LC	IWGSC_v1.1_201706	chr1D	470810464	470810934	+	tr|M8CCC9|M8CCC9_AEGTA	F-box protein	PF00646: F-box domain	IPR001810: F-box domain	GO:0005515 MF: protein binding	TE?	PF00646	IPR001810	GO:0005515
468	TraesCS1D02G538200LC	IWGSC_v1.1_201706	chr1D	470811073	470811621	+	tr|B6T6I2|B6T6I2_MAIZE	F-box domain containing protein				TE?
469	TraesCS1D02G408600	IWGSC_v1.1_201706	chr1D	470817082	470833277	-	tr|A0A061ET59|A0A061ET59_THECC	ARM repeat superfamily protein		IPR011989: Armadillo-like helical; IPR016024: Armadillo-type fold	GO:0005488 MF: binding	G		IPR011989; IPR016024	GO:0005488
470	TraesCS1D02G538300LC	IWGSC_v1.1_201706	chr1D	470820546	470821016	+	tr|M4H278|M4H278_ARAHG	Reverse transcriptase	PF07727: Reverse transcriptase (RNA-dependent DNA polymerase)	IPR013103: Reverse transcriptase, RNA-dependent DNA polymerase		TE	PF07727	IPR013103
471	TraesCS1D02G408700	IWGSC_v1.1_201706	chr1D	470840331	470846826	-	tr|A0A1I9LLM7|A0A1I9LLM7_ARATH	ARM repeat superfamily protein				G
472	TraesCS1D02G538400LC	IWGSC_v1.1_201706	chr1D	470858215	470858612	-	tr|C7SLZ7|C7SLZ7_9POAL	ATP synthase subunit a, chloroplastic	PF00119: ATP synthase A chain	IPR000568: ATP synthase, F0 complex, subunit A	GO:0015078 MF: hydrogen ion transmembrane transporter activity;GO:0015986 BP: ATP synthesis coupled proton transport;GO:0045263 CC: proton-transporting ATP synthase complex, coupling factor F(o)	G	PF00119	IPR000568	GO:0015078; GO:0015986; GO:0045263
473	TraesCS1D02G538500LC	IWGSC_v1.1_201706	chr1D	470860442	470873207	+	tr|M8A1T7|M8A1T7_TRIUA	Chaperone protein DnaJ	PF00226: DnaJ domain; PF03108: MuDR family transposase	IPR001623: DnaJ domain; IPR004332: Transposase, MuDR, plant; IPR018253: DnaJ domain, conserved site		TE?	PF00226; PF03108	IPR001623; IPR004332; IPR018253
474	TraesCS1D02G538600LC	IWGSC_v1.1_201706	chr1D	470883428	470888405	-	tr|M8A7D0|M8A7D0_TRIUA	Ubiquitin carboxyl-terminal hydrolase 2	PF13968: Domain of unknown function (DUF4220); PF04578: Protein of unknown function, DUF594	IPR007658: Protein of unknown function DUF594; IPR025315: Domain of unknown function DUF4220		G	PF13968; PF04578	IPR007658; IPR025315
475	TraesCS1D02G408800	IWGSC_v1.1_201706	chr1D	470888018	470896729	+	tr|M8A7D0|M8A7D0_TRIUA	Ubiquitin carboxyl-terminal hydrolase 2	PF13968: Domain of unknown function (DUF4220); PF04578: Protein of unknown function, DUF594	IPR007658: Protein of unknown function DUF594; IPR025315: Domain of unknown function DUF4220		G	PF13968; PF04578	IPR007658; IPR025315
476	TraesCS1D02G538700LC	IWGSC_v1.1_201706	chr1D	470890974	470891375	-	tr|A0A0B2R0V5|A0A0B2R0V5_GLYSO	LINE-1 reverse transcriptase like				TE
477	TraesCS1D02G538800LC	IWGSC_v1.1_201706	chr1D	470909332	470910156	+	tr|Q2QZV1|Q2QZV1_ORYSJ	Retrotransposon protein, putative, unclassified	PF00078: Reverse transcriptase (RNA-dependent DNA polymerase)	IPR000477: Reverse transcriptase domain		TE	PF00078	IPR000477
478	TraesCS1D02G538900LC	IWGSC_v1.1_201706	chr1D	470910475	470910714	+	tr|Q10N74|Q10N74_ORYSJ	Retrotransposon protein, putative, unclassified				TE
479	TraesCS1D02G408900	IWGSC_v1.1_201706	chr1D	470918297	470918712	+	sp|Q8X071|ARO1_NEUCR	Pentafunctional AROM polypeptide				G
480	TraesCS1D02G409000	IWGSC_v1.1_201706	chr1D	470924171	470927616	+	tr|A0A1D1XYN9|A0A1D1XYN9_9ARAE	Cysteine--tRNA ligase	PF01406: tRNA synthetases class I (C) catalytic domain	IPR009080: Aminoacyl-tRNA synthetase, class Ia, anticodon-binding; IPR014729: Rossmann-like alpha/beta/alpha sandwich fold; IPR015803: Cysteine-tRNA ligase; IPR024909: Cysteinyl-tRNA synthetase/mycothiol ligase; IPR032678: tRNA synthetases class I, catalytic domain	GO:0000166 MF: nucleotide binding;GO:0004812 MF: aminoacyl-tRNA ligase activity;GO:0004817 MF: cysteine-tRNA ligase activity;GO:0005524 MF: ATP binding;GO:0006418 BP: tRNA aminoacylation for protein translation;GO:0006423 BP: cysteinyl-tRNA aminoacylation	G	PF01406	IPR009080; IPR014729; IPR015803; IPR024909; IPR032678	GO:0000166; GO:0004812; GO:0004817; GO:0005524; GO:0006418; GO:0006423
481	TraesCS1D02G409100	IWGSC_v1.1_201706	chr1D	470931345	470933013	-	tr|Q9C564|Q9C564_ARATH	HXXXD-type acyl-transferase-like protein	PF02458: Transferase family	IPR003480: Transferase	GO:0016747 MF: transferase activity, transferring acyl groups other than amino-acyl groups	G	PF02458	IPR003480	GO:0016747
482	TraesCS1D02G539000LC	IWGSC_v1.1_201706	chr1D	470999792	471002478	+	tr|A0A191XX35|A0A191XX35_WHEAT	WRKY transcription factor	PF03106: WRKY DNA -binding domain	IPR003657: WRKY domain	GO:0003700 MF: transcription factor activity, sequence-specific DNA binding;GO:0006355 BP: regulation of transcription, DNA-templated;GO:0043565 MF: sequence-specific DNA binding	G	PF03106	IPR003657	GO:0003700; GO:0006355; GO:0043565
483	TraesCS1D02G539100LC	IWGSC_v1.1_201706	chr1D	471076667	471079513	-	sp|A4QNG3|SOX14_XENTR	Transcription factor Sox-14				G
484	TraesCS1D02G539200LC	IWGSC_v1.1_201706	chr1D	471085421	471086023	-	AT2G02520.1	RNA-directed DNA polymerase (reverse transcriptase)-related family protein	PF13966: zinc-binding in reverse transcriptase	IPR026960: Reverse transcriptase zinc-binding domain		TE	PF13966	IPR026960
485	TraesCS1D02G539300LC	IWGSC_v1.1_201706	chr1D	471086129	471086560	-	tr|Q2R049|Q2R049_ORYSJ	Retrotransposon protein, putative, LINE subclass				TE
486	TraesCS1D02G539400LC	IWGSC_v1.1_201706	chr1D	471086591	471086824	-	tr|Q75J38|Q75J38_ORYSJ	Retrotransposon protein, putative, LINE subclass				TE
487	TraesCS1D02G409200	IWGSC_v1.1_201706	chr1D	471113837	471115371	-	AT3G19560.1	F-box family protein		IPR001810: F-box domain	GO:0005515 MF: protein binding	TE?		IPR001810	GO:0005515
488	TraesCS1D02G539500LC	IWGSC_v1.1_201706	chr1D	471123897	471125419	+	AT1G47300.1	F-box family protein	PF00646: F-box domain	IPR001810: F-box domain; IPR015915: Kelch-type beta propeller	GO:0005515 MF: protein binding	TE?	PF00646	IPR001810; IPR015915	GO:0005515
489	TraesCS1D02G409300	IWGSC_v1.1_201706	chr1D	471133006	471135381	-	tr|G7ZYY0|G7ZYY0_MEDTR	Receptor-like kinase	PF00069: Protein kinase domain	IPR000719: Protein kinase domain; IPR008271: Serine/threonine-protein kinase, active site; IPR011009: Protein kinase-like domain	GO:0004672 MF: protein kinase activity;GO:0005524 MF: ATP binding;GO:0006468 BP: protein phosphorylation	G	PF00069	IPR000719; IPR008271; IPR011009	GO:0004672; GO:0005524; GO:0006468
490	TraesCS1D02G539600LC	IWGSC_v1.1_201706	chr1D	471137307	471138389	-	tr|A0A0M4KDW7|A0A0M4KDW7_9ASTR	Leucine-rich repeat receptor-like protein kinase		IPR032675: Leucine-rich repeat domain, L domain-like		G		IPR032675
491	TraesCS1D02G539700LC	IWGSC_v1.1_201706	chr1D	471291243	471292094	+	tr|A0A151T3S6|A0A151T3S6_CAJCA	Protein argonaute	PF02171: Piwi domain	IPR003165: Piwi domain; IPR012337: Ribonuclease H-like domain	GO:0003676 MF: nucleic acid binding	G	PF02171	IPR003165; IPR012337	GO:0003676
492	TraesCS1D02G539800LC	IWGSC_v1.1_201706	chr1D	471294303	471296077	-	tr|N1QZ38|N1QZ38_AEGTA	Pumilio-like protein		IPR011989: Armadillo-like helical; IPR016024: Armadillo-type fold	GO:0005488 MF: binding	G		IPR011989; IPR016024	GO:0005488
493	TraesCS1D02G409400	IWGSC_v1.1_201706	chr1D	471300960	471303080	-	sp|P40024|ARB1_YEAST	ABC transporter ATP-binding protein ARB1	PF00005: ABC transporter	IPR003439: ABC transporter-like; IPR003593: AAA+ ATPase domain; IPR017871: ABC transporter, conserved site; IPR027417: P-loop containing nucleoside triphosphate hydrolase	GO:0005524 MF: ATP binding;GO:0016887 MF: ATPase activity	G	PF00005	IPR003439; IPR003593; IPR017871; IPR027417	GO:0005524; GO:0016887
494	TraesCS1D02G539900LC	IWGSC_v1.1_201706	chr1D	471342080	471342466	+	tr|Q2R446|Q2R446_ORYSJ	Retrotransposon protein, putative, unclassified				TE
495	TraesCS1D02G409500	IWGSC_v1.1_201706	chr1D	471404602	471407877	+	AT3G25560.2	NSP-interacting kinase 2		IPR014977: WRC domain		G		IPR014977
496	TraesCS1D02G540000LC	IWGSC_v1.1_201706	chr1D	471433042	471433614	+	tr|N1QZ38|N1QZ38_AEGTA	Pumilio-like protein	PF00806: Pumilio-family RNA binding repeat	IPR001313: Pumilio RNA-binding repeat; IPR011989: Armadillo-like helical; IPR016024: Armadillo-type fold; IPR033133: Pumilio homology domain	GO:0003723 MF: RNA binding;GO:0005488 MF: binding	G	PF00806	IPR001313; IPR011989; IPR016024; IPR033133	GO:0003723; GO:0005488
497	TraesCS1D02G540010LC	IWGSC_v1.1_201706	chr1D	471439238	471441755	-	tr|A0A1I9LT82|A0A1I9LT82_ARATH	Zinc finger MYM-type-like protein	PF14291: Domain of unknown function (DUF4371); PF05699: hAT family C-terminal dimerisation region	IPR006580: Zinc finger, TTF-type; IPR008906: HAT, C-terminal dimerisation domain; IPR012337: Ribonuclease H-like domain; IPR025398: Domain of unknown function DUF4371	GO:0003676 MF: nucleic acid binding;GO:0046983 MF: protein dimerization activity	TE	PF14291; PF05699	IPR006580; IPR008906; IPR012337; IPR025398	GO:0003676; GO:0046983
498	TraesCS1D02G409700	IWGSC_v1.1_201706	chr1D	471590841	471595629	+	tr|N1QS51|N1QS51_AEGTA	Ribosome maturation factor rimM	PF01782: RimM N-terminal domain; PF05239: PRC-barrel domain; PF01704: UTP--glucose-1-phosphate uridylyltransferase	IPR002618: UDPGP family; IPR002676: RimM protein; IPR009000: Translation protein, beta-barrel domain; IPR011033: PRC-barrel-like; IPR011961: 16S rRNA processing protein RimM; IPR027275: PRC-barrel domain; IPR029044: Nucleotide-diphospho-sugar transferases	GO:0005840 CC: ribosome;GO:0006364 BP: rRNA processing;GO:0008152 BP: metabolic process;GO:0043022 MF: ribosome binding;GO:0070569 MF: uridylyltransferase activity	G	PF01782; PF05239; PF01704	IPR002618; IPR002676; IPR009000; IPR011033; IPR011961; IPR027275; IPR029044	GO:0005840; GO:0006364; GO:0008152; GO:0043022; GO:0070569
499	TraesCS1D02G409800	IWGSC_v1.1_201706	chr1D	471596327	471605026	-	tr|N1QR84|N1QR84_AEGTA	General transcription factor 3C polypeptide 2		IPR001680: WD40 repeat; IPR015943: WD40/YVTN repeat-like-containing domain; IPR017956: AT hook, DNA-binding motif; IPR017986: WD40-repeat-containing domain	GO:0003677 MF: DNA binding;GO:0005515 MF: protein binding	G		IPR001680; IPR015943; IPR017956; IPR017986	GO:0003677; GO:0005515
500	TraesCS1D02G409900	IWGSC_v1.1_201706	chr1D	471605939	471608138	-	tr|A0A1D6NI65|A0A1D6NI65_MAIZE	Beta-adaptin-like protein	PF09066: Beta2-adaptin appendage, C-terminal sub-domain	IPR015151: Beta-adaptin appendage, C-terminal subdomain	GO:0006886 BP: intracellular protein transport;GO:0016192 BP: vesicle-mediated transport;GO:0030131 CC: clathrin adaptor complex	G	PF09066	IPR015151	GO:0006886; GO:0016192; GO:0030131
501	TraesCS1D02G410000	IWGSC_v1.1_201706	chr1D	471610395	471613206	-	tr|Q4VWF0|Q4VWF0_WHEAT	Histidine-containing phosphotransfer protein		IPR008207: Signal transduction histidine kinase, phosphotransfer (Hpt) domain	GO:0000160 BP: phosphorelay signal transduction system;GO:0004871 MF: signal transducer activity	G		IPR008207	GO:0000160; GO:0004871
502	TraesCS1D02G410100	IWGSC_v1.1_201706	chr1D	471618853	471624754	-	tr|M8B9Z5|M8B9Z5_AEGTA	Mitogen-activated protein kinase	PF00069: Protein kinase domain	IPR000719: Protein kinase domain; IPR003527: Mitogen-activated protein (MAP) kinase, conserved site; IPR011009: Protein kinase-like domain; IPR017441: Protein kinase, ATP binding site	GO:0004672 MF: protein kinase activity;GO:0004707 MF: MAP kinase activity;GO:0005524 MF: ATP binding;GO:0006468 BP: protein phosphorylation	G	PF00069	IPR000719; IPR003527; IPR011009; IPR017441	GO:0004672; GO:0004707; GO:0005524; GO:0006468
503	TraesCS1D02G540100LC	IWGSC_v1.1_201706	chr1D	471656788	471658089	+	tr|A0A072U0M3|A0A072U0M3_MEDTR	Copia-like polyprotein/retrotransposon, putative	PF00098: Zinc knuckle	IPR001878: Zinc finger, CCHC-type	GO:0003676 MF: nucleic acid binding;GO:0008270 MF: zinc ion binding	TE	PF00098	IPR001878	GO:0003676; GO:0008270
504	TraesCS1D02G540200LC	IWGSC_v1.1_201706	chr1D	471794125	471794433	+	tr|A0A151RUN6|A0A151RUN6_CAJCA	Retrovirus-related Pol polyprotein from transposon TNT 1-94				TE
505	TraesCS1D02G410200	IWGSC_v1.1_201706	chr1D	471837949	471842232	+	tr|A5JPK5|A5JPK5_VITVI	GDP-mannose-3',5'-epimerase	PF01370: NAD dependent epimerase/dehydratase family	IPR001509: NAD-dependent epimerase/dehydratase; IPR016040: NAD(P)-binding domain	GO:0003824 MF: catalytic activity;GO:0050662 MF: coenzyme binding	G	PF01370	IPR001509; IPR016040	GO:0003824; GO:0050662
506	TraesCS1D02G540300LC	IWGSC_v1.1_201706	chr1D	471848941	471849126	+	AT2G07698.1	ATPase, F1 complex, alpha subunit protein				G
507	TraesCS1D02G540400LC	IWGSC_v1.1_201706	chr1D	471880312	471880940	-	tr|A0A0K9Q658|A0A0K9Q658_ZOSMR	CTD small phosphatase-like protein	PF03031: NLI interacting factor-like phosphatase	IPR004274: FCP1 homology domain; IPR023214: HAD-like domain		G	PF03031	IPR004274; IPR023214
508	TraesCS1D02G540500LC	IWGSC_v1.1_201706	chr1D	471928787	471935708	-	tr|Q2QTW8|Q2QTW8_ORYSJ	Zinc knuckle family protein		IPR001878: Zinc finger, CCHC-type	GO:0003676 MF: nucleic acid binding;GO:0008270 MF: zinc ion binding	TE?		IPR001878	GO:0003676; GO:0008270
509	TraesCS1D02G410300	IWGSC_v1.1_201706	chr1D	471983594	471986364	-	tr|Q70T29|Q70T29_BIXOR	Carboxyl methyltransferase	PF03492: SAM dependent carboxyl methyltransferase	IPR005299: SAM dependent carboxyl methyltransferase; IPR029063: S-adenosyl-L-methionine-dependent methyltransferase	GO:0008168 MF: methyltransferase activity	G	PF03492	IPR005299; IPR029063	GO:0008168
510	TraesCS1D02G410400	IWGSC_v1.1_201706	chr1D	472182507	472183130	-	tr|G7JPP2|G7JPP2_MEDTR	Phospholipase A1	PF01764: Lipase (class 3)	IPR002921: Fungal lipase-like domain; IPR029058: Alpha/Beta hydrolase fold	GO:0006629 BP: lipid metabolic process	G	PF01764	IPR002921; IPR029058	GO:0006629
511	TraesCS1D02G540600LC	IWGSC_v1.1_201706	chr1D	472191411	472192035	-	tr|Q2QYQ5|Q2QYQ5_ORYSJ	Retrotransposon protein, putative, unclassified, expressed				TE
512	TraesCS1D02G410500	IWGSC_v1.1_201706	chr1D	472201040	472202706	-	tr|G7IKB6|G7IKB6_MEDTR	Phospholipase A1	PF01764: Lipase (class 3)	IPR002921: Fungal lipase-like domain; IPR029058: Alpha/Beta hydrolase fold	GO:0006629 BP: lipid metabolic process	G	PF01764	IPR002921; IPR029058	GO:0006629
513	TraesCS1D02G540700LC	IWGSC_v1.1_201706	chr1D	472322827	472323366	-	tr|A0A151THK7|A0A151THK7_CAJCA	Retrovirus-related Pol polyprotein from transposon TNT 1-94	PF07727: Reverse transcriptase (RNA-dependent DNA polymerase)	IPR013103: Reverse transcriptase, RNA-dependent DNA polymerase		TE	PF07727	IPR013103
514	TraesCS1D02G540800LC	IWGSC_v1.1_201706	chr1D	472331205	472331753	-	tr|A0A1J3DW99|A0A1J3DW99_NOCCA	Retrovirus-related Pol polyprotein from transposon TNT 1-94	PF14223: gag-polypeptide of LTR copia-type			TE	PF14223
515	TraesCS1D02G540900LC	IWGSC_v1.1_201706	chr1D	472357574	472357951	-	AT1G33710.1	RNA-directed DNA polymerase (reverse transcriptase)-related family protein	PF13966: zinc-binding in reverse transcriptase	IPR026960: Reverse transcriptase zinc-binding domain		TE	PF13966	IPR026960
516	TraesCS1D02G541000LC	IWGSC_v1.1_201706	chr1D	472377871	472378200	-	tr|A0A151QLH7|A0A151QLH7_CAJCA	Retrovirus-related Pol polyprotein from transposon 297 family	PF13456: Reverse transcriptase-like	IPR012337: Ribonuclease H-like domain	GO:0003676 MF: nucleic acid binding	TE	PF13456	IPR012337	GO:0003676
517	TraesCS1D02G410600	IWGSC_v1.1_201706	chr1D	472395190	472398585	-	AT3G15095.1	Serine/Threonine-kinase pakA-like protein				G
518	TraesCS1D02G410700	IWGSC_v1.1_201706	chr1D	472402084	472403142	+	tr|K4JFK6|K4JFK6_MAIZE	GeBP-type transcription factor				G
519	TraesCS1D02G541100LC	IWGSC_v1.1_201706	chr1D	472413110	472413451	-	sp|P75590|IF2_MYCPN	Translation initiation factor IF-2				G
520	TraesCS1D02G541200LC	IWGSC_v1.1_201706	chr1D	472418909	472419214	-	sp|B5XKP6|ATP6_STRPZ	ATP synthase subunit a				G
521	TraesCS1D02G541300LC	IWGSC_v1.1_201706	chr1D	472422744	472423591	+	tr|Q2QXK8|Q2QXK8_ORYSJ	Transposon protein, putative, Mutator sub-class	PF04434: SWIM zinc finger	IPR006564: Zinc finger, PMZ-type; IPR007527: Zinc finger, SWIM-type	GO:0008270 MF: zinc ion binding	TE	PF04434	IPR006564; IPR007527	GO:0008270
522	TraesCS1D02G541400LC	IWGSC_v1.1_201706	chr1D	472517060	472517416	-	sp|Q61191|HCFC1_MOUSE	Host cell factor 1				G
523	TraesCS1D02G410800	IWGSC_v1.1_201706	chr1D	472520402	472522592	-	tr|A0A1D5SEA5|A0A1D5SEA5_WHEAT	Eukaryotic translation initiation factor 3 subunit D	PF05091: Eukaryotic translation initiation factor 3 subunit 7 (eIF-3)	IPR007783: Eukaryotic translation initiation factor 3 subunit D	GO:0003743 MF: translation initiation factor activity;GO:0005737 CC: cytoplasm;GO:0005852 CC: eukaryotic translation initiation factor 3 complex	G	PF05091	IPR007783	GO:0003743; GO:0005737; GO:0005852
524	TraesCS1D02G410900	IWGSC_v1.1_201706	chr1D	472522996	472526639	-	tr|B7FMW5|B7FMW5_MEDTR	cAMP-regulated phosphoprotein-like protein	PF04667: cAMP-regulated phosphoprotein/endosulfine conserved region	IPR006760: Endosulphine		G	PF04667	IPR006760
525	TraesCS1D02G411000	IWGSC_v1.1_201706	chr1D	472527393	472531076	-	tr|A0A1B0Z5D1|A0A1B0Z5D1_MUSPR	Cold acclimation protein	PF05562: Cold acclimation protein WCOR413	IPR008892: Cold-regulated 413 protein	GO:0016021 CC: integral component of membrane	G	PF05562	IPR008892	GO:0016021
526	TraesCS1D02G541500LC	IWGSC_v1.1_201706	chr1D	472534339	472534806	+	tr|R4HIT3|R4HIT3_HEVBR	Translationally controlled tumor protein				G
527	TraesCS1D02G411100	IWGSC_v1.1_201706	chr1D	472534519	472534728	-	AT3G48660.1	transmembrane protein, putative (DUF 3339)	PF11820: Protein of unknown function (DUF3339)	IPR021775: Protein of unknown function DUF3339		G	PF11820	IPR021775
528	TraesCS1D02G411200	IWGSC_v1.1_201706	chr1D	472537409	472541457	-	tr|A0A1D1YVR6|A0A1D1YVR6_9ARAE	Protein FRIGIDA	PF07899: Frigida-like protein	IPR012474: Frigida-like		G	PF07899	IPR012474
529	TraesCS1D02G541600LC	IWGSC_v1.1_201706	chr1D	472558122	472560623	-	tr|Q2HUG4|Q2HUG4_MEDTR	RNA-directed DNA polymerase (Reverse transcriptase)	PF13966: zinc-binding in reverse transcriptase	IPR026960: Reverse transcriptase zinc-binding domain		TE	PF13966	IPR026960
530	TraesCS1D02G411300	IWGSC_v1.1_201706	chr1D	472560802	472562069	+	tr|F6K744|F6K744_WHEAT	Chlorophyll a-b binding protein, chloroplastic	PF00504: Chlorophyll A-B binding protein	IPR022796: Chlorophyll A-B binding protein; IPR023329: Chlorophyll a/b binding protein domain		G	PF00504	IPR022796; IPR023329
531	TraesCS1D02G541700LC	IWGSC_v1.1_201706	chr1D	472638747	472639496	+	tr|W9SHU8|W9SHU8_9ROSA	Werner Syndrome-like exonuclease		IPR012337: Ribonuclease H-like domain	GO:0003676 MF: nucleic acid binding	TE?		IPR012337	GO:0003676
532	TraesCS1D02G541800LC	IWGSC_v1.1_201706	chr1D	472877114	472878112	-	tr|N1QZZ0|N1QZZ0_AEGTA	Protein FAR1-RELATED SEQUENCE 5	PF10551: MULE transposase domain	IPR018289: MULE transposase domain		TE	PF10551	IPR018289
533	TraesCS1D02G411400	IWGSC_v1.1_201706	chr1D	472904398	472910340	+	tr|A0A199VG66|A0A199VG66_ANACO	Mediator of RNA polymerase II transcription subunit 15a	PF16987: KIX domain	IPR003101: Coactivator CBP, KIX domain	GO:0003712 MF: transcription cofactor activity;GO:0006355 BP: regulation of transcription, DNA-templated	G	PF16987	IPR003101	GO:0003712; GO:0006355
534	TraesCS1D02G541900LC	IWGSC_v1.1_201706	chr1D	472972948	472974057	+	tr|Q2R1G5|Q2R1G5_ORYSJ	Transposon protein, putative, Mutator sub-class, expressed		IPR001878: Zinc finger, CCHC-type; IPR007527: Zinc finger, SWIM-type	GO:0003676 MF: nucleic acid binding;GO:0008270 MF: zinc ion binding	TE		IPR001878; IPR007527	GO:0003676; GO:0008270
535	TraesCS1D02G542000LC	IWGSC_v1.1_201706	chr1D	473018658	473018813	-	AT3G43210.5	ATP binding microtubule motor family protein				G
536	TraesCS1D02G411500	IWGSC_v1.1_201706	chr1D	473032633	473033187	-	tr|W9S1A8|W9S1A8_9ROSA	Pectinesterase	PF04043: Plant invertase/pectin methylesterase inhibitor	IPR006501: Pectinesterase inhibitor domain	GO:0004857 MF: enzyme inhibitor activity	G	PF04043	IPR006501	GO:0004857
537	TraesCS1D02G411600	IWGSC_v1.1_201706	chr1D	473034092	473035730	+	tr|W5AJ04|W5AJ04_WHEAT	Chlorophyll a-b binding protein, chloroplastic	PF00504: Chlorophyll A-B binding protein	IPR022796: Chlorophyll A-B binding protein; IPR023329: Chlorophyll a/b binding protein domain		G	PF00504	IPR022796; IPR023329
538	TraesCS1D02G542100LC	IWGSC_v1.1_201706	chr1D	473039026	473039771	-	AT2G16790.4	P-loop containing nucleoside triphosphate hydrolases superfamily protein				G
539	TraesCS1D02G411700	IWGSC_v1.1_201706	chr1D	473261686	473270174	+	tr|A0A1I9W092|A0A1I9W092_POPTO	Kinase-related protein DUF1296				G
540	TraesCS1D02G411800	IWGSC_v1.1_201706	chr1D	473338075	473338803	+	tr|A0A0B2SBG8|A0A0B2SBG8_GLYSO	B3 domain-containing protein		IPR015300: DNA-binding pseudobarrel domain		G		IPR015300
541	TraesCS1D02G542200LC	IWGSC_v1.1_201706	chr1D	473347768	473348160	+	tr|A0A1J3HNP1|A0A1J3HNP1_NOCCA	Glutathione S-transferase T3				G
542	TraesCS1D02G542300LC	IWGSC_v1.1_201706	chr1D	473398601	473400165	-	AT3G60040.4	F-box family protein	PF07723: Leucine Rich Repeat; PF08387: FBD	IPR001810: F-box domain; IPR006566: FBD domain; IPR013101: Leucine-rich repeat 2; IPR032675: Leucine-rich repeat domain, L domain-like	GO:0005515 MF: protein binding	TE?	PF07723; PF08387	IPR001810; IPR006566; IPR013101; IPR032675	GO:0005515
543	TraesCS1D02G411847	IWGSC_v1.1_201706	chr1D	473404760	473407816	+	NOT IN V1.0	NOT IN V1.0	NOT IN V1.0	NOT IN V1.0	NOT IN V1.0	NOT IN V1.0	NOT IN V1.0	NOT IN V1.0	NOT IN V1.0
544	TraesCS1D02G542400LC	IWGSC_v1.1_201706	chr1D	473412696	473413970	-	AT5G56390.1	F-box/RNI-like/FBD-like domains-containing protein	PF07723: Leucine Rich Repeat; PF08387: FBD	IPR000421: Coagulation factor 5/8 C-terminal domain; IPR006566: FBD domain; IPR013101: Leucine-rich repeat 2; IPR032675: Leucine-rich repeat domain, L domain-like		G	PF07723; PF08387	IPR000421; IPR006566; IPR013101; IPR032675
545	TraesCS1D02G411900	IWGSC_v1.1_201706	chr1D	473517957	473519201	+	AT3G49610.1	B3 domain protein (DUF313)		IPR015300: DNA-binding pseudobarrel domain		G		IPR015300
546	TraesCS1D02G412000	IWGSC_v1.1_201706	chr1D	473524229	473525023	-	tr|B6T2Z0|B6T2Z0_MAIZE	B12D protein	PF06522: NADH-ubiquinone reductase complex 1 MLRQ subunit	IPR010530: NADH-ubiquinone reductase complex 1 MLRQ subunit		G	PF06522	IPR010530
547	TraesCS1D02G412100	IWGSC_v1.1_201706	chr1D	473621800	473623603	-	AT3G60040.4	F-box family protein	PF12937: F-box-like; PF07723: Leucine Rich Repeat; PF08387: FBD	IPR001810: F-box domain; IPR006566: FBD domain; IPR013101: Leucine-rich repeat 2; IPR032675: Leucine-rich repeat domain, L domain-like	GO:0005515 MF: protein binding	TE?	PF12937; PF07723; PF08387	IPR001810; IPR006566; IPR013101; IPR032675	GO:0005515
548	TraesCS1D02G412200	IWGSC_v1.1_201706	chr1D	473634085	473639621	+	tr|Q401N7|Q401N7_WHEAT	Aspartic proteinase	PF00026: Eukaryotic aspartyl protease; PF03489: Saposin-like type B, region 2; PF05184: Saposin-like type B, region 1	IPR001461: Aspartic peptidase A1 family; IPR001969: Aspartic peptidase, active site; IPR007856: Saposin-like type B, region 1; IPR008138: Saposin B type, region 2; IPR008139: Saposin B type domain; IPR011001: Saposin-like; IPR021109: Aspartic peptidase domain; IPR033121: Peptidase family A1 domain	GO:0004190 MF: aspartic-type endopeptidase activity;GO:0006508 BP: proteolysis;GO:0006629 BP: lipid metabolic process	G	PF00026; PF03489; PF05184	IPR001461; IPR001969; IPR007856; IPR008138; IPR008139; IPR011001; IPR021109; IPR033121	GO:0004190; GO:0006508; GO:0006629
549	TraesCS1D02G542500LC	IWGSC_v1.1_201706	chr1D	473640812	473660032	-	tr|N1R405|N1R405_AEGTA	Subtilisin-like protease	PF05922: Peptidase inhibitor I9; PF00082: Subtilase family; PF02225: PA domain	IPR000209: Peptidase S8/S53 domain; IPR003137: PA domain; IPR010259: Peptidase S8 propeptide/proteinase inhibitor I9; IPR022398: Peptidase S8, subtilisin, His-active site; IPR023828: Peptidase S8, subtilisin, Ser-active site	GO:0004252 MF: serine-type endopeptidase activity;GO:0006508 BP: proteolysis	G	PF05922; PF00082; PF02225	IPR000209; IPR003137; IPR010259; IPR022398; IPR023828	GO:0004252; GO:0006508
550	TraesCS1D02G542600LC	IWGSC_v1.1_201706	chr1D	473675505	473676056	-	tr|M7YUH8|M7YUH8_TRIUA	Subtilisin-like protease				G
551	TraesCS1D02G412300	IWGSC_v1.1_201706	chr1D	473707702	473711180	-	tr|M7YUH8|M7YUH8_TRIUA	Subtilisin-like protease	PF05922: Peptidase inhibitor I9; PF00082: Subtilase family	IPR000209: Peptidase S8/S53 domain; IPR010259: Peptidase S8 propeptide/proteinase inhibitor I9; IPR015500: Peptidase S8, subtilisin-related; IPR022398: Peptidase S8, subtilisin, His-active site; IPR023828: Peptidase S8, subtilisin, Ser-active site	GO:0004252 MF: serine-type endopeptidase activity;GO:0006508 BP: proteolysis	G	PF05922; PF00082	IPR000209; IPR010259; IPR015500; IPR022398; IPR023828	GO:0004252; GO:0006508
552	TraesCS1D02G412400	IWGSC_v1.1_201706	chr1D	473759324	473763557	-	tr|R7WBB0|R7WBB0_AEGTA	Subtilisin-like protease	PF05922: Peptidase inhibitor I9; PF00082: Subtilase family	IPR000209: Peptidase S8/S53 domain; IPR010259: Peptidase S8 propeptide/proteinase inhibitor I9; IPR015500: Peptidase S8, subtilisin-related; IPR023828: Peptidase S8, subtilisin, Ser-active site	GO:0004252 MF: serine-type endopeptidase activity;GO:0006508 BP: proteolysis	G	PF05922; PF00082	IPR000209; IPR010259; IPR015500; IPR023828	GO:0004252; GO:0006508
553	TraesCS1D02G412500	IWGSC_v1.1_201706	chr1D	473855761	473858616	+	tr|A0A061DTF6|A0A061DTF6_THECC	WRKY family transcription factor	PF03106: WRKY DNA -binding domain	IPR003657: WRKY domain	GO:0003700 MF: transcription factor activity, sequence-specific DNA binding;GO:0006355 BP: regulation of transcription, DNA-templated;GO:0043565 MF: sequence-specific DNA binding	G	PF03106	IPR003657	GO:0003700; GO:0006355; GO:0043565
554	TraesCS1D02G412600	IWGSC_v1.1_201706	chr1D	473858883	473862458	-	tr|M7ZQ22|M7ZQ22_TRIUA	GTPase Era	PF01926: 50S ribosome-binding GTPase; PF07650: KH domain	IPR004044: K Homology domain, type 2; IPR005225: Small GTP-binding protein domain; IPR005662: GTP-binding protein Era; IPR006073: GTP binding domain; IPR009019: K homology domain, prokaryotic type; IPR015946: K homology domain-like, alpha/beta; IPR027417: P-loop containing nucleoside triphosphate hydrolase; IPR030388: Era-type guanine nucleotide-binding (G) domain	GO:0003723 MF: RNA binding;GO:0005525 MF: GTP binding;GO:0005622 CC: intracellular	G	PF01926; PF07650	IPR004044; IPR005225; IPR005662; IPR006073; IPR009019; IPR015946; IPR027417; IPR030388	GO:0003723; GO:0005525; GO:0005622
555	TraesCS1D02G412700	IWGSC_v1.1_201706	chr1D	473862613	473867504	+	tr|A0A1J3GK38|A0A1J3GK38_NOCCA	Ribosomal RNA large subunit methyltransferase E	PF01728: FtsJ-like methyltransferase; PF11861: Domain of unknown function (DUF3381); PF07780: Spb1 C-terminal domain	IPR002877: Ribosomal RNA methyltransferase FtsJ domain; IPR012920: Ribosomal RNA methyltransferase, Spb1, C-terminal; IPR015507: Ribosomal RNA large subunit methyltransferase E; IPR024576: Ribosomal RNA methyltransferase Spb1, domain of unknown function DUF3381; IPR028589: AdoMet-dependent rRNA methyltransferase, Spb1; IPR029063: S-adenosyl-L-methionine-dependent methyltransferase	GO:0001510 BP: RNA methylation;GO:0005634 CC: nucleus;GO:0006364 BP: rRNA processing;GO:0008168 MF: methyltransferase activity;GO:0008649 MF: rRNA methyltransferase activity;GO:0031167 BP: rRNA methylation;GO:0032259 BP: methylation	G	PF01728; PF11861; PF07780	IPR002877; IPR012920; IPR015507; IPR024576; IPR028589; IPR029063	GO:0001510; GO:0005634; GO:0006364; GO:0008168; GO:0008649; GO:0031167; GO:0032259
556	TraesCS1D02G412800	IWGSC_v1.1_201706	chr1D	473872157	473873284	+	tr|A0A160NTK3|A0A160NTK3_9LAMI	RADIALIS-like transcription factor	PF00249: Myb-like DNA-binding domain	IPR001005: SANT/Myb domain; IPR009057: Homeobox domain-like	GO:0003677 MF: DNA binding	G	PF00249	IPR001005; IPR009057	GO:0003677
557	TraesCS1D02G412900	IWGSC_v1.1_201706	chr1D	473879706	473881198	+	tr|A0A160NTK3|A0A160NTK3_9LAMI	RADIALIS-like transcription factor		IPR001005: SANT/Myb domain; IPR009057: Homeobox domain-like	GO:0003677 MF: DNA binding	G		IPR001005; IPR009057	GO:0003677
558	TraesCS1D02G542700LC	IWGSC_v1.1_201706	chr1D	473954669	473955068	+	AT5G18880.1	RNA-directed DNA polymerase (reverse transcriptase)-related family protein				TE
559	TraesCS1D02G413000	IWGSC_v1.1_201706	chr1D	473961138	473962177	+	tr|A0A160NTK3|A0A160NTK3_9LAMI	RADIALIS-like transcription factor	PF00249: Myb-like DNA-binding domain	IPR001005: SANT/Myb domain; IPR009057: Homeobox domain-like	GO:0003677 MF: DNA binding	G	PF00249	IPR001005; IPR009057	GO:0003677
560	TraesCS1D02G413100	IWGSC_v1.1_201706	chr1D	473965962	473966988	+	tr|A0A160NTK3|A0A160NTK3_9LAMI	RADIALIS-like transcription factor	PF00249: Myb-like DNA-binding domain	IPR001005: SANT/Myb domain; IPR009057: Homeobox domain-like	GO:0003677 MF: DNA binding	G	PF00249	IPR001005; IPR009057	GO:0003677
561	TraesCS1D02G413200	IWGSC_v1.1_201706	chr1D	473987361	473987627	+	tr|A0A160NTK3|A0A160NTK3_9LAMI	RADIALIS-like transcription factor		IPR009057: Homeobox domain-like	GO:0003677 MF: DNA binding	G		IPR009057	GO:0003677
562	TraesCS1D02G413300	IWGSC_v1.1_201706	chr1D	473992300	473992566	+	tr|A0A160NTK3|A0A160NTK3_9LAMI	RADIALIS-like transcription factor	PF00249: Myb-like DNA-binding domain	IPR001005: SANT/Myb domain; IPR009057: Homeobox domain-like	GO:0003677 MF: DNA binding	G	PF00249	IPR001005; IPR009057	GO:0003677
563	TraesCS1D02G413400	IWGSC_v1.1_201706	chr1D	473997063	473997305	+	tr|A0A160NTK3|A0A160NTK3_9LAMI	RADIALIS-like transcription factor	PF00249: Myb-like DNA-binding domain	IPR001005: SANT/Myb domain; IPR009057: Homeobox domain-like	GO:0003677 MF: DNA binding	G	PF00249	IPR001005; IPR009057	GO:0003677
564	TraesCS1D02G413500	IWGSC_v1.1_201706	chr1D	473998593	474000102	-	tr|B6U6Y8|B6U6Y8_MAIZE	DNA-3-methyladenine glycosylase 1	PF00730: HhH-GPD superfamily base excision DNA repair protein	IPR003265: HhH-GPD domain; IPR011257: DNA glycosylase; IPR023170: Helix-turn-helix, base-excision DNA repair, C-terminal	GO:0003824 MF: catalytic activity;GO:0006281 BP: DNA repair;GO:0006284 BP: base-excision repair	G	PF00730	IPR003265; IPR011257; IPR023170	GO:0003824; GO:0006281; GO:0006284
565	TraesCS1D02G413600	IWGSC_v1.1_201706	chr1D	474010191	474014673	+	tr|A4GXC8|A4GXC8_ANACO	Sugar transporter protein	PF00083: Sugar (and other) transporter	IPR003663: Sugar/inositol transporter; IPR005828: Major facilitator, sugar transporter-like; IPR005829: Sugar transporter, conserved site; IPR020846: Major facilitator superfamily domain	GO:0005215 MF: transporter activity;GO:0016020 CC: membrane;GO:0016021 CC: integral component of membrane;GO:0022857 MF: transmembrane transporter activity;GO:0022891 MF: substrate-specific transmembrane transporter activity;GO:0055085 BP: transmembrane transport	G	PF00083	IPR003663; IPR005828; IPR005829; IPR020846	GO:0005215; GO:0016020; GO:0016021; GO:0022857; GO:0022891; GO:0055085
566	TraesCS1D02G542800LC	IWGSC_v1.1_201706	chr1D	474024420	474024551	-	AT1G16820.1	vacuolar ATP synthase catalytic subunit-related / V-ATPase-related / vacuolar proton pump-like protein				G
567	TraesCS1D02G542900LC	IWGSC_v1.1_201706	chr1D	474028744	474028893	-	AT1G16820.1	vacuolar ATP synthase catalytic subunit-related / V-ATPase-related / vacuolar proton pump-like protein				G
568	TraesCS1D02G543000LC	IWGSC_v1.1_201706	chr1D	474032063	474032668	-	tr|M8AR79|M8AR79_TRIUA	Glycosyltransferase				G
569	TraesCS1D02G413700	IWGSC_v1.1_201706	chr1D	474052717	474057028	+	tr|A4GXC8|A4GXC8_ANACO	Sugar transporter protein	PF00083: Sugar (and other) transporter	IPR003663: Sugar/inositol transporter; IPR005828: Major facilitator, sugar transporter-like; IPR005829: Sugar transporter, conserved site; IPR020846: Major facilitator superfamily domain	GO:0005215 MF: transporter activity;GO:0016020 CC: membrane;GO:0016021 CC: integral component of membrane;GO:0022857 MF: transmembrane transporter activity;GO:0022891 MF: substrate-specific transmembrane transporter activity;GO:0055085 BP: transmembrane transport	G	PF00083	IPR003663; IPR005828; IPR005829; IPR020846	GO:0005215; GO:0016020; GO:0016021; GO:0022857; GO:0022891; GO:0055085
570	TraesCS1D02G543100LC	IWGSC_v1.1_201706	chr1D	474059124	474060101	-	tr|G7LA35|G7LA35_MEDTR	Myb/SANT-like DNA-binding domain protein	PF12776: Myb/SANT-like DNA-binding domain	IPR024752: Myb/SANT-like domain		TE?	PF12776	IPR024752
571	TraesCS1D02G543200LC	IWGSC_v1.1_201706	chr1D	474064668	474064928	+	tr|M7ZFW3|M7ZFW3_TRIUA	RING-H2 finger protein ATL80				G
572	TraesCS1D02G413800	IWGSC_v1.1_201706	chr1D	474066402	474067887	-	tr|D0VBJ2|D0VBJ2_9POAL	O-methyltransferase-like protein	PF08100: Dimerisation domain; PF00891: O-methyltransferase	IPR001077: O-methyltransferase, family 2; IPR011991: Winged helix-turn-helix DNA-binding domain; IPR012967: Plant methyltransferase dimerisation; IPR016461: O-methyltransferase COMT-type; IPR029063: S-adenosyl-L-methionine-dependent methyltransferase	GO:0008168 MF: methyltransferase activity;GO:0008171 MF: O-methyltransferase activity;GO:0046983 MF: protein dimerization activity	G	PF08100; PF00891	IPR001077; IPR011991; IPR012967; IPR016461; IPR029063	GO:0008168; GO:0008171; GO:0046983
573	TraesCS1D02G413900	IWGSC_v1.1_201706	chr1D	474110981	474112138	+	tr|A4GXC8|A4GXC8_ANACO	Sugar transporter protein	PF00083: Sugar (and other) transporter	IPR005828: Major facilitator, sugar transporter-like; IPR020846: Major facilitator superfamily domain	GO:0016021 CC: integral component of membrane;GO:0022857 MF: transmembrane transporter activity;GO:0055085 BP: transmembrane transport	G	PF00083	IPR005828; IPR020846	GO:0016021; GO:0022857; GO:0055085
574	TraesCS1D02G543300LC	IWGSC_v1.1_201706	chr1D	474128941	474130866	+	sp|Q5HWB0|PLSY_CAMJR	Glycerol-3-phosphate acyltransferase	PF13968: Domain of unknown function (DUF4220); PF04578: Protein of unknown function, DUF594	IPR007658: Protein of unknown function DUF594; IPR025315: Domain of unknown function DUF4220		G	PF13968; PF04578	IPR007658; IPR025315
575	TraesCS1D02G543400LC	IWGSC_v1.1_201706	chr1D	474131344	474131916	+	tr|Q2R2J8|Q2R2J8_ORYSJ	Retrotransposon protein, putative, Ty1-copia subclass	PF14223: gag-polypeptide of LTR copia-type			TE	PF14223
576	TraesCS1D02G543500LC	IWGSC_v1.1_201706	chr1D	474161929	474162405	-	sp|B2UTC1|RSMH_HELPS	Ribosomal RNA small subunit methyltransferase H				G
577	TraesCS1D02G543600LC	IWGSC_v1.1_201706	chr1D	474227390	474227797	-	AT3G24515.4	ubiquitin-conjugating enzyme 37				G
578	TraesCS1D02G414000	IWGSC_v1.1_201706	chr1D	474234216	474235555	-	tr|Q75GY3|Q75GY3_ORYSJ	F-box domain containing protein				TE?
579	TraesCS1D02G414100	IWGSC_v1.1_201706	chr1D	474266518	474268164	+	AT5G45530.1	transmembrane protein, putative (DUF594)	PF13968: Domain of unknown function (DUF4220); PF04578: Protein of unknown function, DUF594	IPR007658: Protein of unknown function DUF594; IPR025315: Domain of unknown function DUF4220		G	PF13968; PF04578	IPR007658; IPR025315
580	TraesCS1D02G414200	IWGSC_v1.1_201706	chr1D	474289169	474291364	+	AT5G45480.1	transmembrane protein, putative (DUF594)	PF13968: Domain of unknown function (DUF4220); PF04578: Protein of unknown function, DUF594	IPR007658: Protein of unknown function DUF594; IPR025315: Domain of unknown function DUF4220		G	PF13968; PF04578	IPR007658; IPR025315
581	TraesCS1D02G543700LC	IWGSC_v1.1_201706	chr1D	474305038	474305616	+	tr|A0A151RQ35|A0A151RQ35_CAJCA	Zinc finger MYM-type protein 5	PF05699: hAT family C-terminal dimerisation region	IPR008906: HAT, C-terminal dimerisation domain	GO:0046983 MF: protein dimerization activity	TE	PF05699	IPR008906	GO:0046983
582	TraesCS1D02G414300	IWGSC_v1.1_201706	chr1D	474306798	474309559	+	AT5G45530.1	transmembrane protein, putative (DUF594)	PF13968: Domain of unknown function (DUF4220); PF04578: Protein of unknown function, DUF594	IPR007658: Protein of unknown function DUF594; IPR025315: Domain of unknown function DUF4220		G	PF13968; PF04578	IPR007658; IPR025315
583	TraesCS1D02G414400	IWGSC_v1.1_201706	chr1D	474352748	474354488	+	tr|G7JS94|G7JS94_MEDTR	DUF674 family protein	PF05056: Protein of unknown function (DUF674)	IPR007750: Protein of unknown function DUF674		G	PF05056	IPR007750
584	TraesCS1D02G414500	IWGSC_v1.1_201706	chr1D	474361828	474362398	+	tr|Q7XDU8|Q7XDU8_ORYSJ	GRF zinc finger family protein, expressed				TE?
585	TraesCS1D02G543800LC	IWGSC_v1.1_201706	chr1D	474363108	474373546	-	tr|Q7XE42|Q7XE42_ORYSJ	Transposon protein, putative, Mutator sub-class	PF03108: MuDR family transposase; PF10551: MULE transposase domain	IPR004332: Transposase, MuDR, plant; IPR018289: MULE transposase domain		TE	PF03108; PF10551	IPR004332; IPR018289
586	TraesCS1D02G414600	IWGSC_v1.1_201706	chr1D	474375066	474377621	+	tr|F2DT55|F2DT55_HORVV	3-ketoacyl-CoA synthase	PF08392: FAE1/Type III polyketide synthase-like protein; PF08541: 3-Oxoacyl-[acyl-carrier-protein (ACP)] synthase III C terminal	IPR012392: Very-long-chain 3-ketoacyl-CoA synthase; IPR013601: FAE1/Type III polyketide synthase-like protein; IPR013747: 3-Oxoacyl-[acyl-carrier-protein (ACP)] synthase III, C-terminal; IPR016039: Thiolase-like	GO:0003824 MF: catalytic activity;GO:0006633 BP: fatty acid biosynthetic process;GO:0008152 BP: metabolic process;GO:0016020 CC: membrane;GO:0016747 MF: transferase activity, transferring acyl groups other than amino-acyl groups	G	PF08392; PF08541	IPR012392; IPR013601; IPR013747; IPR016039	GO:0003824; GO:0006633; GO:0008152; GO:0016020; GO:0016747
587	TraesCS1D02G543900LC	IWGSC_v1.1_201706	chr1D	474418226	474418735	-	tr|Q2QSK7|Q2QSK7_ORYSJ	Retrotransposon protein, putative, LINE subclass				TE
588	TraesCS1D02G544000LC	IWGSC_v1.1_201706	chr1D	474429374	474429634	-	AT1G43730.1	RNA-directed DNA polymerase (reverse transcriptase)-related family protein	PF13966: zinc-binding in reverse transcriptase	IPR026960: Reverse transcriptase zinc-binding domain		TE	PF13966	IPR026960
589	TraesCS1D02G414700	IWGSC_v1.1_201706	chr1D	474443065	474444523	+	tr|A0A1D6RFC6|A0A1D6RFC6_WHEAT	Iron-sulfur cluster assembly protein	PF01592: NifU-like N terminal domain	IPR002871: NIF system FeS cluster assembly, NifU, N-terminal; IPR011339: ISC system FeS cluster assembly, IscU scaffold	GO:0005506 MF: iron ion binding;GO:0016226 BP: iron-sulfur cluster assembly;GO:0051536 MF: iron-sulfur cluster binding	G	PF01592	IPR002871; IPR011339	GO:0005506; GO:0016226; GO:0051536
590	TraesCS1D02G544100LC	IWGSC_v1.1_201706	chr1D	474501468	474502070	-	AT3G63510.1	FMN-linked oxidoreductases superfamily protein				G
591	TraesCS1D02G414800	IWGSC_v1.1_201706	chr1D	474506206	474506550	-	tr|A0A072TT50|A0A072TT50_MEDTR	Transmembrane protein, putative				G
592	TraesCS1D02G414900	IWGSC_v1.1_201706	chr1D	474507177	474507716	+	tr|A0A072U545|A0A072U545_MEDTR	50S ribosomal protein L7/L12	PF16320: Ribosomal protein L7/L12 dimerisation domain; PF00542: Ribosomal protein L7/L12 C-terminal domain	IPR000206: Ribosomal protein L7/L12; IPR008932: Ribosomal protein L7/L12, oligomerisation; IPR013823: Ribosomal protein L7/L12, C-terminal; IPR014719: Ribosomal protein L7/L12, C-terminal/adaptor protein ClpS-like	GO:0003735 MF: structural constituent of ribosome;GO:0005622 CC: intracellular;GO:0005840 CC: ribosome;GO:0006412 BP: translation	G	PF16320; PF00542	IPR000206; IPR008932; IPR013823; IPR014719	GO:0003735; GO:0005622; GO:0005840; GO:0006412
593	TraesCS1D02G415000	IWGSC_v1.1_201706	chr1D	474509502	474510633	-	tr|H6B4C0|H6B4C0_CROSA	MYB transcription factor	PF00249: Myb-like DNA-binding domain	IPR001005: SANT/Myb domain; IPR009057: Homeobox domain-like; IPR017930: Myb domain	GO:0003677 MF: DNA binding	G	PF00249	IPR001005; IPR009057; IPR017930	GO:0003677
594	TraesCS1D02G544200LC	IWGSC_v1.1_201706	chr1D	474683018	474683434	+	tr|A0A1I9LSY1|A0A1I9LSY1_ARATH	RNA-directed DNA polymerase (Reverse transcriptase)-related family protein	PF13966: zinc-binding in reverse transcriptase	IPR026960: Reverse transcriptase zinc-binding domain		TE	PF13966	IPR026960
595	TraesCS1D02G415100	IWGSC_v1.1_201706	chr1D	474720144	474720677	+	AT3G01516.2	transmembrane protein				G
596	TraesCS1D02G544300LC	IWGSC_v1.1_201706	chr1D	474724892	474725209	-	AT3G05750.4	serine-rich adhesin for platelets-like protein				G
597	TraesCS1D02G415200	IWGSC_v1.1_201706	chr1D	474725703	474726684	+	tr|G7J5G5|G7J5G5_MEDTR	DUF1645 family protein	PF07816: Protein of unknown function (DUF1645)	IPR012442: Protein of unknown function DUF1645, plant		G	PF07816	IPR012442
598	TraesCS1D02G415300	IWGSC_v1.1_201706	chr1D	474753280	474754204	+	tr|A0A072U2J8|A0A072U2J8_MEDTR	DUF1645 family protein	PF07816: Protein of unknown function (DUF1645)	IPR012442: Protein of unknown function DUF1645, plant		G	PF07816	IPR012442
599	TraesCS1D02G415400	IWGSC_v1.1_201706	chr1D	474822086	474824136	-	tr|M8C1J6|M8C1J6_AEGTA	F-box protein	PF00646: F-box domain	IPR001810: F-box domain; IPR015915: Kelch-type beta propeller	GO:0005515 MF: protein binding	TE?	PF00646	IPR001810; IPR015915	GO:0005515
600	TraesCS1D02G415500	IWGSC_v1.1_201706	chr1D	474876087	474877729	-	tr|M8C1J6|M8C1J6_AEGTA	F-box protein	PF00646: F-box domain	IPR001810: F-box domain; IPR015943: WD40/YVTN repeat-like-containing domain; IPR017451: F-box associated interaction domain	GO:0005515 MF: protein binding	TE?	PF00646	IPR001810; IPR015943; IPR017451	GO:0005515
601	TraesCS1D02G415600	IWGSC_v1.1_201706	chr1D	474882202	474884093	-	tr|M8C1J6|M8C1J6_AEGTA	F-box protein	PF00646: F-box domain	IPR001810: F-box domain	GO:0005515 MF: protein binding	TE?	PF00646	IPR001810	GO:0005515
602	TraesCS1D02G415700	IWGSC_v1.1_201706	chr1D	474899219	474900963	-	tr|M8C1J6|M8C1J6_AEGTA	F-box protein	PF00646: F-box domain	IPR001810: F-box domain; IPR015943: WD40/YVTN repeat-like-containing domain; IPR017451: F-box associated interaction domain	GO:0005515 MF: protein binding	TE?	PF00646	IPR001810; IPR015943; IPR017451	GO:0005515
603	TraesCS1D02G415800	IWGSC_v1.1_201706	chr1D	474902846	474904659	-	tr|M8C1J6|M8C1J6_AEGTA	F-box protein	PF00646: F-box domain	IPR001810: F-box domain; IPR015915: Kelch-type beta propeller	GO:0005515 MF: protein binding	TE?	PF00646	IPR001810; IPR015915	GO:0005515
604	TraesCS1D02G544400LC	IWGSC_v1.1_201706	chr1D	474916679	474917143	+	sp|Q29FF7|MED14_DROPS	Mediator of RNA polymerase II transcription subunit 14				G
605	TraesCS1D02G544500LC	IWGSC_v1.1_201706	chr1D	474919682	474920284	+	tr|M7ZQ33|M7ZQ33_TRIUA	Nucleolar GTP-binding protein 1				G
606	TraesCS1D02G415900	IWGSC_v1.1_201706	chr1D	474920821	474923350	+	tr|C0LZ70|C0LZ70_NANDO	Short chain dehydrogenase/reductase	PF00106: short chain dehydrogenase; PF13561: Enoyl-(Acyl carrier protein) reductase	IPR002347: Short-chain dehydrogenase/reductase SDR; IPR016040: NAD(P)-binding domain		G	PF00106; PF13561	IPR002347; IPR016040
607	TraesCS1D02G416000	IWGSC_v1.1_201706	chr1D	474924307	474927621	-	tr|A0A0K9Q4T5|A0A0K9Q4T5_ZOSMR	Serine protease	PF13365: Trypsin-like peptidase domain; PF13180: PDZ domain	IPR001478: PDZ domain; IPR001940: Peptidase S1C; IPR009003: Peptidase S1, PA clan	GO:0004252 MF: serine-type endopeptidase activity;GO:0005515 MF: protein binding;GO:0006508 BP: proteolysis	G	PF13365; PF13180	IPR001478; IPR001940; IPR009003	GO:0004252; GO:0005515; GO:0006508
608	TraesCS1D02G544600LC	IWGSC_v1.1_201706	chr1D	475112738	475113040	+	AT4G20090.2	Pentatricopeptide repeat (PPR) superfamily protein				G
609	TraesCS1D02G416100	IWGSC_v1.1_201706	chr1D	475171586	475173686	+	AT3G60040.4	F-box family protein	PF08387: FBD	IPR001810: F-box domain; IPR006566: FBD domain; IPR032675: Leucine-rich repeat domain, L domain-like	GO:0005515 MF: protein binding	TE?	PF08387	IPR001810; IPR006566; IPR032675	GO:0005515
610	TraesCS1D02G416128	IWGSC_v1.1_201706	chr1D	475177283	475178386	-	NOT IN V1.0	NOT IN V1.0	NOT IN V1.0	NOT IN V1.0	NOT IN V1.0	NOT IN V1.0	NOT IN V1.0	NOT IN V1.0	NOT IN V1.0
611	TraesCS1D02G416200	IWGSC_v1.1_201706	chr1D	475193522	475197519	-	AT2G34930.1	disease resistance family protein / LRR family protein		IPR032675: Leucine-rich repeat domain, L domain-like		G		IPR032675
612	TraesCS1D02G544800LC	IWGSC_v1.1_201706	chr1D	475199019	475199504	+	AT2G13980.1	Polynucleotidyl transferase, ribonuclease H-like superfamily protein	PF13456: Reverse transcriptase-like	IPR012337: Ribonuclease H-like domain	GO:0003676 MF: nucleic acid binding	TE	PF13456	IPR012337	GO:0003676
613	TraesCS1D02G416400	IWGSC_v1.1_201706	chr1D	475204173	475206563	+	AT2G33170.2	Leucine-rich repeat receptor-like protein kinase family protein	PF08263: Leucine rich repeat N-terminal domain; PF13855: Leucine rich repeat; PF13516: Leucine Rich repeat; PF00560: Leucine Rich Repeat	IPR001611: Leucine-rich repeat; IPR003591: Leucine-rich repeat, typical subtype; IPR013210: Leucine-rich repeat-containing N-terminal, plant-type; IPR032675: Leucine-rich repeat domain, L domain-like	GO:0005515 MF: protein binding	G	PF08263; PF13855; PF13516; PF00560	IPR001611; IPR003591; IPR013210; IPR032675	GO:0005515
614	TraesCS1D02G416500	IWGSC_v1.1_201706	chr1D	475236424	475237807	-	tr|Q75GY3|Q75GY3_ORYSJ	F-box domain containing protein	PF00646: F-box domain	IPR001810: F-box domain; IPR015915: Kelch-type beta propeller	GO:0005515 MF: protein binding	TE?	PF00646	IPR001810; IPR015915	GO:0005515
615	TraesCS1D02G544900LC	IWGSC_v1.1_201706	chr1D	475246877	475247311	+	tr|A0A151THK7|A0A151THK7_CAJCA	Retrovirus-related Pol polyprotein from transposon TNT 1-94	PF07727: Reverse transcriptase (RNA-dependent DNA polymerase)	IPR013103: Reverse transcriptase, RNA-dependent DNA polymerase		TE	PF07727	IPR013103
616	TraesCS1D02G545000LC	IWGSC_v1.1_201706	chr1D	475248152	475248376	+	tr|A0A1J3CT74|A0A1J3CT74_NOCCA	Copia protein				TE
617	TraesCS1D02G545100LC	IWGSC_v1.1_201706	chr1D	475270830	475271006	+	tr|A2Q338|A2Q338_MEDTR	RNA-directed DNA polymerase (Reverse transcriptase)				TE
618	TraesCS1D02G416600	IWGSC_v1.1_201706	chr1D	475278846	475280534	-	tr|Q75GY3|Q75GY3_ORYSJ	F-box domain containing protein	PF00646: F-box domain	IPR001810: F-box domain	GO:0005515 MF: protein binding	TE?	PF00646	IPR001810	GO:0005515
619	TraesCS1D02G545200LC	IWGSC_v1.1_201706	chr1D	475331229	475331861	-	sp|B1LWT3|RL16_METRJ	50S ribosomal protein L16				G
620	TraesCS1D02G545300LC	IWGSC_v1.1_201706	chr1D	475332671	475332865	+	AT4G24800.4	MA3 domain-containing protein				G
621	TraesCS1D02G416700	IWGSC_v1.1_201706	chr1D	475428437	475433713	-	tr|A0A061R2W8|A0A061R2W8_9CHLO	Isopentenyl-diphosphate delta-isomerase		IPR015797: NUDIX hydrolase domain-like	GO:0016787 MF: hydrolase activity	G		IPR015797	GO:0016787
622	TraesCS1D02G416800	IWGSC_v1.1_201706	chr1D	475448399	475449424	-	sp|Q7V032|ATP6_PROMP	ATP synthase subunit a				G
623	TraesCS1D02G416900	IWGSC_v1.1_201706	chr1D	475490894	475501915	-	tr|A0A1J3GNC7|A0A1J3GNC7_NOCCA	Topoisomerase 1-associated factor 1	PF04821: Timeless protein; PF05029: Timeless protein C terminal region	IPR006906: Timeless protein; IPR007725: Timeless C-terminal		G	PF04821; PF05029	IPR006906; IPR007725
624	TraesCS1D02G417000	IWGSC_v1.1_201706	chr1D	475502577	475503851	+	AT5G52960.1	tRNA dimethylallyltransferase	PF11341: Protein of unknown function (DUF3143)	IPR021489: Protein of unknown function DUF3143		G	PF11341	IPR021489
625	TraesCS1D02G417100	IWGSC_v1.1_201706	chr1D	475516777	475520408	+	tr|A0A059Q274|A0A059Q274_9POAL	G-box binding factor	PF07777: G-box binding protein MFMR; PF00170: bZIP transcription factor	IPR004827: Basic-leucine zipper domain; IPR012900: G-box binding protein, multifunctional mosaic region	GO:0003700 MF: transcription factor activity, sequence-specific DNA binding;GO:0006355 BP: regulation of transcription, DNA-templated;GO:0043565 MF: sequence-specific DNA binding	G	PF07777; PF00170	IPR004827; IPR012900	GO:0003700; GO:0006355; GO:0043565
626	TraesCS1D02G545400LC	IWGSC_v1.1_201706	chr1D	475523936	475524805	+	tr|Q94HK4|Q94HK4_ORYSA	Mutator-like transposase	PF04434: SWIM zinc finger	IPR006564: Zinc finger, PMZ-type; IPR007527: Zinc finger, SWIM-type	GO:0008270 MF: zinc ion binding	TE	PF04434	IPR006564; IPR007527	GO:0008270
627	TraesCS1D02G417200	IWGSC_v1.1_201706	chr1D	475526486	475527577	-	sp|Q8NWQ6|EBH_STAAW	Extracellular matrix-binding protein ebh				G
628	TraesCS1D02G417300	IWGSC_v1.1_201706	chr1D	475603137	475606533	+	tr|Q5SMZ1|Q5SMZ1_ORYSJ	Aldose 1-epimerase-like	PF01263: Aldose 1-epimerase	IPR008183: Aldose 1-/Glucose-6-phosphate 1-epimerase; IPR011013: Galactose mutarotase-like domain; IPR014718: Glycoside hydrolase-type carbohydrate-binding; IPR025532: Glucose-6-phosphate 1-epimerase	GO:0003824 MF: catalytic activity;GO:0005975 BP: carbohydrate metabolic process;GO:0016853 MF: isomerase activity;GO:0030246 MF: carbohydrate binding	G	PF01263	IPR008183; IPR011013; IPR014718; IPR025532	GO:0003824; GO:0005975; GO:0016853; GO:0030246
629	TraesCS1D02G545500LC	IWGSC_v1.1_201706	chr1D	475612451	475614322	+	tr|A0A151R8A5|A0A151R8A5_CAJCA	Transposon Ty3-G Gag-Pol polyprotein	PF08284: Retroviral aspartyl protease; PF00078: Reverse transcriptase (RNA-dependent DNA polymerase)	IPR000477: Reverse transcriptase domain; IPR013242: Retroviral aspartyl protease; IPR021109: Aspartic peptidase domain		TE	PF08284; PF00078	IPR000477; IPR013242; IPR021109
630	TraesCS1D02G545600LC	IWGSC_v1.1_201706	chr1D	475624699	475625318	-	AT3G24255.3	RNA-directed DNA polymerase (reverse transcriptase)-related family protein	PF13966: zinc-binding in reverse transcriptase	IPR026960: Reverse transcriptase zinc-binding domain		TE	PF13966	IPR026960
631	TraesCS1D02G545700LC	IWGSC_v1.1_201706	chr1D	475645921	475646607	-	tr|A0A0B2R0V5|A0A0B2R0V5_GLYSO	LINE-1 reverse transcriptase like				TE
632	TraesCS1D02G545800LC	IWGSC_v1.1_201706	chr1D	475646893	475647228	-	tr|A0A151S8Y9|A0A151S8Y9_CAJCA	Retrovirus-related Pol polyprotein LINE-1	PF00078: Reverse transcriptase (RNA-dependent DNA polymerase)	IPR000477: Reverse transcriptase domain		TE	PF00078	IPR000477
633	TraesCS1D02G545900LC	IWGSC_v1.1_201706	chr1D	475647424	475647720	-	tr|A0A151TBI3|A0A151TBI3_CAJCA	Transposon TX1 uncharacterized				TE
634	TraesCS1D02G546000LC	IWGSC_v1.1_201706	chr1D	475659225	475660439	+	AT5G56380.2	F-box/RNI-like/FBD-like domains-containing protein				TE?
635	TraesCS1D02G546100LC	IWGSC_v1.1_201706	chr1D	475687817	475689238	-	tr|A0A151RQB0|A0A151RQB0_CAJCA	ATP-dependent DNA helicase PIF1	PF05970: PIF1-like helicase	IPR010285: DNA helicase Pif1-like; IPR027417: P-loop containing nucleoside triphosphate hydrolase	GO:0000723 BP: telomere maintenance;GO:0003678 MF: DNA helicase activity;GO:0006281 BP: DNA repair	TE?	PF05970	IPR010285; IPR027417	GO:0000723; GO:0003678; GO:0006281
636	TraesCS1D02G546200LC	IWGSC_v1.1_201706	chr1D	475690181	475690837	-	tr|Q2R1R7|Q2R1R7_ORYSJ	AT hook motif-containing protein, putative	PF14214: Helitron helicase-like domain at N-terminus	IPR025476: Helitron helicase-like domain		TE?	PF14214	IPR025476
637	TraesCS1D02G546300LC	IWGSC_v1.1_201706	chr1D	475690895	475691195	-	tr|Q9AYF0|Q9AYF0_ORYSJ	Helicase-like protein	PF14214: Helitron helicase-like domain at N-terminus	IPR025476: Helitron helicase-like domain		TE	PF14214	IPR025476
638	TraesCS1D02G546400LC	IWGSC_v1.1_201706	chr1D	475691336	475691698	-	tr|Q1EPC6|Q1EPC6_MUSAC	DNA helicase homolog, putative				TE?
639	TraesCS1D02G546500LC	IWGSC_v1.1_201706	chr1D	475703551	475703880	-	tr|G7L6R9|G7L6R9_MEDTR	Disease resistance protein (TIR-NBS-LRR class), putative				G
640	TraesCS1D02G417400	IWGSC_v1.1_201706	chr1D	475706365	475707027	-	tr|A0A0B2RYA8|A0A0B2RYA8_GLYSO	Blue copper protein	PF02298: Plastocyanin-like domain	IPR003245: Phytocyanin domain; IPR008972: Cupredoxin	GO:0009055 MF: electron carrier activity	G	PF02298	IPR003245; IPR008972	GO:0009055
641	TraesCS1D02G417500	IWGSC_v1.1_201706	chr1D	475720331	475721153	-	tr|A0A151SH60|A0A151SH60_CAJCA	Blue copper protein	PF02298: Plastocyanin-like domain	IPR003245: Phytocyanin domain; IPR008972: Cupredoxin; IPR028871: Blue (type 1) copper protein, binding site	GO:0009055 MF: electron carrier activity	G	PF02298	IPR003245; IPR008972; IPR028871	GO:0009055
642	TraesCS1D02G417600	IWGSC_v1.1_201706	chr1D	475723391	475731263	-	tr|A0A061G5T1|A0A061G5T1_THECC	Ubiquitin ligase protein cop1, putative isoform 1	PF00400: WD domain, G-beta repeat	IPR001680: WD40 repeat; IPR011009: Protein kinase-like domain; IPR015943: WD40/YVTN repeat-like-containing domain; IPR017986: WD40-repeat-containing domain; IPR019775: WD40 repeat, conserved site; IPR020472: G-protein beta WD-40 repeat	GO:0005515 MF: protein binding	G	PF00400	IPR001680; IPR011009; IPR015943; IPR017986; IPR019775; IPR020472	GO:0005515
643	TraesCS1D02G546510LC	IWGSC_v1.1_201706	chr1D	475803748	475804871	-	sp|Q8AII2|GAG_SIVTN	Gag polyprotein	PF00098: Zinc knuckle	IPR001878: Zinc finger, CCHC-type	GO:0003676 MF: nucleic acid binding;GO:0008270 MF: zinc ion binding	TE	PF00098	IPR001878	GO:0003676; GO:0008270
644	TraesCS1D02G417800	IWGSC_v1.1_201706	chr1D	475810592	475812085	-	AT5G57350.4	H -ATPase 3				G
645	TraesCS1D02G417900	IWGSC_v1.1_201706	chr1D	475815936	475818162	+	tr|A0A1E5UM81|A0A1E5UM81_9POAL	Protein ROOT PRIMORDIUM DEFECTIVE 1	PF11955: Plant organelle RNA recognition domain	IPR021099: Plant organelle RNA recognition domain		G	PF11955	IPR021099
646	TraesCS1D02G546600LC	IWGSC_v1.1_201706	chr1D	475825310	475825837	-	sp|Q92KW8|SYL_RHIME	Leucine--tRNA ligase				G
647	TraesCS1D02G546700LC	IWGSC_v1.1_201706	chr1D	475838963	475839397	+	tr|M7ZDC8|M7ZDC8_TRIUA	Retrovirus-related Pol polyprotein from transposon TNT 1-94	PF07727: Reverse transcriptase (RNA-dependent DNA polymerase)	IPR013103: Reverse transcriptase, RNA-dependent DNA polymerase		TE	PF07727	IPR013103
648	TraesCS1D02G418000	IWGSC_v1.1_201706	chr1D	475863710	475865116	+	tr|A0A191XX51|A0A191XX51_WHEAT	WRKY transcription factor	PF03106: WRKY DNA -binding domain	IPR003657: WRKY domain	GO:0003700 MF: transcription factor activity, sequence-specific DNA binding;GO:0006355 BP: regulation of transcription, DNA-templated;GO:0043565 MF: sequence-specific DNA binding	G	PF03106	IPR003657	GO:0003700; GO:0006355; GO:0043565
649	TraesCS1D02G418100	IWGSC_v1.1_201706	chr1D	475886875	475890229	+	tr|A0A0K9NMD6|A0A0K9NMD6_ZOSMR	Cation/H(+) antiporter	PF00999: Sodium/hydrogen exchanger family	IPR006153: Cation/H+ exchanger	GO:0006812 BP: cation transport;GO:0015299 MF: solute:proton antiporter activity;GO:0016021 CC: integral component of membrane;GO:0055085 BP: transmembrane transport	G	PF00999	IPR006153	GO:0006812; GO:0015299; GO:0016021; GO:0055085
650	TraesCS1D02G546800LC	IWGSC_v1.1_201706	chr1D	475891043	475891798	+	tr|Q2QUC2|Q2QUC2_ORYSJ	Retrotransposon protein, putative, unclassified				TE
651	TraesCS1D02G546810LC	IWGSC_v1.1_201706	chr1D	475892461	475892778	+	tr|Q2QNX8|Q2QNX8_ORYSJ	Retrotransposon protein, putative, unclassified	PF13456: Reverse transcriptase-like	IPR012337: Ribonuclease H-like domain	GO:0003676 MF: nucleic acid binding	TE	PF13456	IPR012337	GO:0003676
652	TraesCS1D02G418300	IWGSC_v1.1_201706	chr1D	475893218	475893391	-	sp|C0R5E5|ISPG_WOLWR	4-hydroxy-3-methylbut-2-en-1-yl diphosphate synthase (flavodoxin)				G
653	TraesCS1D02G418400	IWGSC_v1.1_201706	chr1D	475913127	475914272	+	tr|A3FBG2|A3FBG2_WHEAT	WRKY transcription factor	PF03106: WRKY DNA -binding domain	IPR003657: WRKY domain	GO:0003700 MF: transcription factor activity, sequence-specific DNA binding;GO:0006355 BP: regulation of transcription, DNA-templated;GO:0043565 MF: sequence-specific DNA binding	G	PF03106	IPR003657	GO:0003700; GO:0006355; GO:0043565
654	TraesCS1D02G418500	IWGSC_v1.1_201706	chr1D	475918350	475919799	+	tr|A3FBG2|A3FBG2_WHEAT	WRKY transcription factor	PF03106: WRKY DNA -binding domain	IPR003657: WRKY domain	GO:0003700 MF: transcription factor activity, sequence-specific DNA binding;GO:0006355 BP: regulation of transcription, DNA-templated;GO:0043565 MF: sequence-specific DNA binding	G	PF03106	IPR003657	GO:0003700; GO:0006355; GO:0043565
655	TraesCS1D02G418700	IWGSC_v1.1_201706	chr1D	475923043	475926200	-	AT1G64355.1	1-acyl-sn-glycerol-3-phosphate acyltransferase	PF12159: Protein of unknown function (DUF3593)	IPR021995: Protein of unknown function DUF3593		G	PF12159	IPR021995
656	TraesCS1D02G418600	IWGSC_v1.1_201706	chr1D	475923157	475923900	+	tr|A3FBG2|A3FBG2_WHEAT	WRKY transcription factor	PF03106: WRKY DNA -binding domain	IPR003657: WRKY domain	GO:0003700 MF: transcription factor activity, sequence-specific DNA binding;GO:0006355 BP: regulation of transcription, DNA-templated;GO:0043565 MF: sequence-specific DNA binding	G	PF03106	IPR003657	GO:0003700; GO:0006355; GO:0043565
657	TraesCS1D02G546900LC	IWGSC_v1.1_201706	chr1D	475952543	475953485	-	AT1G64355.3	1-acyl-sn-glycerol-3-phosphate acyltransferase				G
658	TraesCS1D02G547000LC	IWGSC_v1.1_201706	chr1D	475953216	475953431	+	AT5G59980.1	Polymerase/histidinol phosphatase-like protein				G
659	TraesCS1D02G418800	IWGSC_v1.1_201706	chr1D	475966984	475967181	-	AT1G05830.4	trithorax-like protein 2				G
660	TraesCS1D02G418900	IWGSC_v1.1_201706	chr1D	475980326	475981685	-	AT5G07580.1	ethylene-responsive transcription factor	PF00847: AP2 domain	IPR001471: AP2/ERF domain; IPR016177: DNA-binding domain	GO:0003677 MF: DNA binding;GO:0003700 MF: transcription factor activity, sequence-specific DNA binding;GO:0006355 BP: regulation of transcription, DNA-templated	G	PF00847	IPR001471; IPR016177	GO:0003677; GO:0003700; GO:0006355
661	TraesCS1D02G547100LC	IWGSC_v1.1_201706	chr1D	476196184	476196840	+	sp|P0C973|DPOL_ASFWA	DNA polymerase beta				G
662	TraesCS1D02G419000	IWGSC_v1.1_201706	chr1D	476207922	476210244	-	tr|B9RIK1|B9RIK1_RICCO	Protein phosphatase 2c, putative	PF00481: Protein phosphatase 2C	IPR000222: PPM-type phosphatase, divalent cation binding; IPR001932: PPM-type phosphatase domain	GO:0003824 MF: catalytic activity;GO:0043169 MF: cation binding	G	PF00481	IPR000222; IPR001932	GO:0003824; GO:0043169
663	TraesCS1D02G547200LC	IWGSC_v1.1_201706	chr1D	476213231	476214910	-	tr|A0A151RKW8|A0A151RKW8_CAJCA	Protein FAR1-RELATED SEQUENCE 5	PF03101: FAR1 DNA-binding domain; PF10551: MULE transposase domain	IPR004330: FAR1 DNA binding domain; IPR018289: MULE transposase domain		TE	PF03101; PF10551	IPR004330; IPR018289
664	TraesCS1D02G419100	IWGSC_v1.1_201706	chr1D	476226904	476231089	+	tr|A0A1I9LKK8|A0A1I9LKK8_9CHLO	Elongation factor Tu	PF00009: Elongation factor Tu GTP binding domain; PF09173: Initiation factor eIF2 gamma, C terminal	IPR000795: Transcription factor, GTP-binding domain; IPR009000: Translation protein, beta-barrel domain; IPR009001: Translation elongation factor EF1A/initiation factor IF2gamma, C-terminal; IPR015256: Translation initiation factor 2, gamma subunit, C-terminal; IPR027417: P-loop containing nucleoside triphosphate hydrolase	GO:0003924 MF: GTPase activity;GO:0005525 MF: GTP binding	G	PF00009; PF09173	IPR000795; IPR009000; IPR009001; IPR015256; IPR027417	GO:0003924; GO:0005525
665	TraesCS1D02G547300LC	IWGSC_v1.1_201706	chr1D	476248175	476249212	-	tr|A0A1B1X422|A0A1B1X422_9LILI	HXXXD-type acyl-transferase family protein	PF02458: Transferase family	IPR003480: Transferase	GO:0016747 MF: transferase activity, transferring acyl groups other than amino-acyl groups	G	PF02458	IPR003480	GO:0016747
666	TraesCS1D02G419200	IWGSC_v1.1_201706	chr1D	476252651	476255834	-	tr|A0A1E5UM21|A0A1E5UM21_9POAL	Pentatricopeptide repeat-containing protein	PF01535: PPR repeat; PF13041: PPR repeat family; PF14432: DYW family of nucleic acid deaminases	IPR002885: Pentatricopeptide repeat; IPR011990: Tetratricopeptide-like helical domain; IPR032867: DYW domain	GO:0005515 MF: protein binding;GO:0008270 MF: zinc ion binding	G	PF01535; PF13041; PF14432	IPR002885; IPR011990; IPR032867	GO:0005515; GO:0008270
667	TraesCS1D02G419300	IWGSC_v1.1_201706	chr1D	476256645	476259841	-	AT1G64385.2	transmembrane protein				G
668	TraesCS1D02G547400LC	IWGSC_v1.1_201706	chr1D	476375213	476375586	-	AT4G10200.2	TTF-type zinc finger protein with HAT dimerization domain-containing protein	PF05699: hAT family C-terminal dimerisation region	IPR008906: HAT, C-terminal dimerisation domain	GO:0046983 MF: protein dimerization activity	TE	PF05699	IPR008906	GO:0046983
669	TraesCS1D02G547500LC	IWGSC_v1.1_201706	chr1D	476375651	476375926	-	AT4G10200.2	TTF-type zinc finger protein with HAT dimerization domain-containing protein				TE
670	TraesCS1D02G547600LC	IWGSC_v1.1_201706	chr1D	476422209	476422982	+	AT2G25710.8	holocarboxylase synthase 1				G
671	TraesCS1D02G419400	IWGSC_v1.1_201706	chr1D	476436910	476443028	-	tr|M8AN68|M8AN68_AEGTA	CTP synthase	PF06418: CTP synthase N-terminus; PF00117: Glutamine amidotransferase class-I	IPR004468: CTP synthase; IPR017456: CTP synthase, N-terminal; IPR017926: Glutamine amidotransferase; IPR027417: P-loop containing nucleoside triphosphate hydrolase; IPR029062: Class I glutamine amidotransferase-like	GO:0003883 MF: CTP synthase activity;GO:0006221 BP: pyrimidine nucleotide biosynthetic process	G	PF06418; PF00117	IPR004468; IPR017456; IPR017926; IPR027417; IPR029062	GO:0003883; GO:0006221
672	TraesCS1D02G547700LC	IWGSC_v1.1_201706	chr1D	476465114	476465848	+	tr|M7ZYF6|M7ZYF6_TRIUA	Serine/threonine-protein phosphatase 7 long form-like protein	PF10536: Plant mobile domain	IPR019557: Aminotransferase-like, plant mobile domain		TE?	PF10536	IPR019557
673	TraesCS1D02G547800LC	IWGSC_v1.1_201706	chr1D	476466039	476466453	+	tr|Q2R3P6|Q2R3P6_ORYSJ	Transposon protein, putative, Mutator sub-class				TE
674	TraesCS1D02G547900LC	IWGSC_v1.1_201706	chr1D	476468804	476469106	-	AT3G24360.5	ATP-dependent caseinolytic (Clp) protease/crotonase family protein				G
675	TraesCS1D02G548000LC	IWGSC_v1.1_201706	chr1D	476481583	476481810	-	sp|A8AV30|DEF_STRGC	Peptide deformylase				G
676	TraesCS1D02G548100LC	IWGSC_v1.1_201706	chr1D	476498417	476498866	-	sp|Q923J1|TRPM7_MOUSE	Transient receptor potential cation channel subfamily M member 7				G
677	TraesCS1D02G548200LC	IWGSC_v1.1_201706	chr1D	476499020	476499592	-	AT5G18860.2	inosine-uridine preferring nucleoside hydrolase family protein				G
678	TraesCS1D02G419500	IWGSC_v1.1_201706	chr1D	476557774	476560260	+	tr|A0A199W6D6|A0A199W6D6_ANACO	Nuclear transcription factor Y subunit B	PF00808: Histone-like transcription factor (CBF/NF-Y) and archaeal histone	IPR003956: Transcription factor, NFYB/HAP3, conserved site; IPR003958: Transcription factor CBF/NF-Y/archaeal histone domain; IPR009072: Histone-fold	GO:0005634 CC: nucleus;GO:0006355 BP: regulation of transcription, DNA-templated;GO:0043565 MF: sequence-specific DNA binding;GO:0046982 MF: protein heterodimerization activity	G	PF00808	IPR003956; IPR003958; IPR009072	GO:0005634; GO:0006355; GO:0043565; GO:0046982
679	TraesCS1D02G548300LC	IWGSC_v1.1_201706	chr1D	476561280	476561522	+	tr|A0A072VAK4|A0A072VAK4_MEDTR	VQ motif protein	PF05678: VQ motif	IPR008889: VQ		G	PF05678	IPR008889
680	TraesCS1D02G419600	IWGSC_v1.1_201706	chr1D	476566011	476577378	-	AT3G04220.1	Disease resistance protein (TIR-NBS-LRR class) family		IPR032675: Leucine-rich repeat domain, L domain-like		G		IPR032675
681	TraesCS1D02G419800	IWGSC_v1.1_201706	chr1D	476580816	476584762	-	sp|B0SL33|ILVC_LEPBP	Ketol-acid reductoisomerase (NADP(+))	PF07991: Acetohydroxy acid isomeroreductase, NADPH-binding domain; PF01450: Acetohydroxy acid isomeroreductase, catalytic domain	IPR000506: Acetohydroxy acid isomeroreductase C-terminal; IPR008927: 6-phosphogluconate dehydrogenase C-terminal domain-like; IPR013116: Acetohydroxy acid isomeroreductase, NADPH-binding domain; IPR013328: 6-phosphogluconate dehydrogenase, domain 2; IPR016040: NAD(P)-binding domain; IPR016206: Ketol-acid reductoisomerase, plant	GO:0004455 MF: ketol-acid reductoisomerase activity;GO:0009082 BP: branched-chain amino acid biosynthetic process;GO:0016491 MF: oxidoreductase activity;GO:0055114 BP: oxidation-reduction process	G	PF07991; PF01450	IPR000506; IPR008927; IPR013116; IPR013328; IPR016040; IPR016206	GO:0004455; GO:0009082; GO:0016491; GO:0055114
682	TraesCS1D02G548400LC	IWGSC_v1.1_201706	chr1D	476585339	476586133	+	tr|A0A1D1Y600|A0A1D1Y600_9ARAE	Retrovirus-related Pol polyprotein from transposon TNT 1-94	PF14223: gag-polypeptide of LTR copia-type			TE	PF14223
683	TraesCS1D02G548500LC	IWGSC_v1.1_201706	chr1D	476592185	476592929	-	tr|G7IKB6|G7IKB6_MEDTR	Phospholipase A1	PF01764: Lipase (class 3)	IPR002921: Fungal lipase-like domain; IPR029058: Alpha/Beta hydrolase fold	GO:0006629 BP: lipid metabolic process	G	PF01764	IPR002921; IPR029058	GO:0006629
684	TraesCS1D02G548600LC	IWGSC_v1.1_201706	chr1D	476594262	476594561	+	tr|Q10IA6|Q10IA6_ORYSJ	Retrotransposon protein, putative, unclassified	PF14111: Domain of unknown function (DUF4283)	IPR025558: Domain of unknown function DUF4283		TE	PF14111	IPR025558
685	TraesCS1D02G548700LC	IWGSC_v1.1_201706	chr1D	476595389	476595616	+	sp|P46507|PRS6B_MANSE	26S protease regulatory subunit 6B		IPR005135: Endonuclease/exonuclease/phosphatase		TE?		IPR005135
686	TraesCS1D02G548800LC	IWGSC_v1.1_201706	chr1D	476597909	476598604	+	tr|Q2QUC2|Q2QUC2_ORYSJ	Retrotransposon protein, putative, unclassified				TE
687	TraesCS1D02G419900	IWGSC_v1.1_201706	chr1D	476701940	476706346	+	tr|A0A1E5UVS7|A0A1E5UVS7_9POAL	Protein CHUP1, chloroplastic				G
688	TraesCS1D02G420000	IWGSC_v1.1_201706	chr1D	476706114	476710591	-	tr|A0A0K9PTS1|A0A0K9PTS1_ZOSMR	U-box domain-containing protein		IPR011989: Armadillo-like helical; IPR016024: Armadillo-type fold	GO:0005488 MF: binding	G		IPR011989; IPR016024	GO:0005488
689	TraesCS1D02G420100	IWGSC_v1.1_201706	chr1D	476763551	476764910	+	tr|G7IKB6|G7IKB6_MEDTR	Phospholipase A1	PF01764: Lipase (class 3)	IPR002921: Fungal lipase-like domain; IPR029058: Alpha/Beta hydrolase fold	GO:0006629 BP: lipid metabolic process	G	PF01764	IPR002921; IPR029058	GO:0006629
690	TraesCS1D02G548900LC	IWGSC_v1.1_201706	chr1D	476788282	476788876	-	sp|O61660|TOP3_CAEEL	DNA topoisomerase 3	PF06839: GRF zinc finger	IPR010666: Zinc finger, GRF-type	GO:0008270 MF: zinc ion binding	G	PF06839	IPR010666	GO:0008270
691	TraesCS1D02G549000LC	IWGSC_v1.1_201706	chr1D	476791798	476792187	-	sp|C4LI42|RSMH_CORK4	Ribosomal RNA small subunit methyltransferase H				G
692	TraesCS1D02G420200	IWGSC_v1.1_201706	chr1D	476793388	476794734	-	tr|A0A1D5SRC7|A0A1D5SRC7_WHEAT	Sulfotransferase	PF00685: Sulfotransferase domain	IPR000863: Sulfotransferase domain; IPR027417: P-loop containing nucleoside triphosphate hydrolase	GO:0008146 MF: sulfotransferase activity	G	PF00685	IPR000863; IPR027417	GO:0008146
693	TraesCS1D02G549100LC	IWGSC_v1.1_201706	chr1D	476837546	476838172	+	sp|Q6DA71|OTC_PECAS	Ornithine carbamoyltransferase				G
694	TraesCS1D02G420300	IWGSC_v1.1_201706	chr1D	476861574	476863915	+	sp|B5RDQ7|CYSN_SALG2	Sulfate adenylyltransferase subunit 1				G
695	TraesCS1D02G420400	IWGSC_v1.1_201706	chr1D	476869945	476872802	-	tr|G7IKB6|G7IKB6_MEDTR	Phospholipase A1	PF01764: Lipase (class 3)	IPR002921: Fungal lipase-like domain; IPR029058: Alpha/Beta hydrolase fold	GO:0006629 BP: lipid metabolic process	G	PF01764	IPR002921; IPR029058	GO:0006629
696	TraesCS1D02G549200LC	IWGSC_v1.1_201706	chr1D	476900404	476900673	+	tr|Q5SMW3|Q5SMW3_ORYSJ	Cyst nematode resistance protein-like				G
697	TraesCS1D02G549300LC	IWGSC_v1.1_201706	chr1D	476903602	476904321	-	tr|Q53MP1|Q53MP1_ORYSJ	Retrotransposon protein, putative, unclassified	PF13456: Reverse transcriptase-like	IPR012337: Ribonuclease H-like domain	GO:0003676 MF: nucleic acid binding	TE	PF13456	IPR012337	GO:0003676
698	TraesCS1D02G420500	IWGSC_v1.1_201706	chr1D	476904707	476909192	-	tr|A0A1D5RY74|A0A1D5RY74_WHEAT	Malate dehydrogenase	PF00056: lactate/malate dehydrogenase, NAD binding domain; PF02866: lactate/malate dehydrogenase, alpha/beta C-terminal domain	IPR001236: Lactate/malate dehydrogenase, N-terminal; IPR001252: Malate dehydrogenase, active site; IPR001557: L-lactate/malate dehydrogenase; IPR010097: Malate dehydrogenase, type 1; IPR015955: Lactate dehydrogenase/glycoside hydrolase, family 4, C-terminal; IPR016040: NAD(P)-binding domain; IPR022383: Lactate/malate dehydrogenase, C-terminal	GO:0003824 MF: catalytic activity;GO:0005975 BP: carbohydrate metabolic process;GO:0006108 BP: malate metabolic process;GO:0016491 MF: oxidoreductase activity;GO:0016615 MF: malate dehydrogenase activity;GO:0016616 MF: oxidoreductase activity, acting on the CH-OH group of donors, NAD or NADP as acceptor;GO:0019752 BP: carboxylic acid metabolic process;GO:0030060 MF: L-malate dehydrogenase activit…	G	PF00056; PF02866	IPR001236; IPR001252; IPR001557; IPR010097; IPR015955; IPR016040; IPR022383	GO:0003824; GO:0005975; GO:0006108; GO:0016491; GO:0016615; GO:0016616; GO:0019752; GO:0030060; GO:0055114
699	TraesCS1D02G549400LC	IWGSC_v1.1_201706	chr1D	476911476	476911799	-	tr|Q2QQG4|Q2QQG4_ORYSJ	Retrotransposon protein, putative, unclassified				TE
700	TraesCS1D02G420600	IWGSC_v1.1_201706	chr1D	476912810	476915685	-	tr|R7WEA5|R7WEA5_AEGTA	GTP-binding nuclear protein	PF00071: Ras family	IPR001806: Small GTPase superfamily; IPR002041: Ran GTPase; IPR005225: Small GTP-binding protein domain; IPR027417: P-loop containing nucleoside triphosphate hydrolase	GO:0003924 MF: GTPase activity;GO:0005525 MF: GTP binding;GO:0006886 BP: intracellular protein transport;GO:0006913 BP: nucleocytoplasmic transport;GO:0007165 BP: signal transduction	G	PF00071	IPR001806; IPR002041; IPR005225; IPR027417	GO:0003924; GO:0005525; GO:0006886; GO:0006913; GO:0007165
701	TraesCS1D02G420700	IWGSC_v1.1_201706	chr1D	477165599	477170187	+	tr|Q67UH1|Q67UH1_ORYSJ	Mitochondrial transcription termination factor-like	PF02536: mTERF	IPR003690: Transcription termination factor, mitochondrial/chloroplastic	GO:0003690 MF: double-stranded DNA binding;GO:0006355 BP: regulation of transcription, DNA-templated	G	PF02536	IPR003690	GO:0003690; GO:0006355
702	TraesCS1D02G420800	IWGSC_v1.1_201706	chr1D	477182520	477186507	+	tr|A0A061GNG4|A0A061GNG4_THECC	DNA-directed RNA polymerase subunit beta				G
703	TraesCS1D02G420900	IWGSC_v1.1_201706	chr1D	477188447	477190795	+	tr|A2Y7R6|A2Y7R6_ORYSI	3-ketoacyl-CoA synthase	PF08392: FAE1/Type III polyketide synthase-like protein; PF08541: 3-Oxoacyl-[acyl-carrier-protein (ACP)] synthase III C terminal	IPR012392: Very-long-chain 3-ketoacyl-CoA synthase; IPR013601: FAE1/Type III polyketide synthase-like protein; IPR013747: 3-Oxoacyl-[acyl-carrier-protein (ACP)] synthase III, C-terminal; IPR016039: Thiolase-like	GO:0003824 MF: catalytic activity;GO:0006633 BP: fatty acid biosynthetic process;GO:0008152 BP: metabolic process;GO:0016020 CC: membrane;GO:0016747 MF: transferase activity, transferring acyl groups other than amino-acyl groups	G	PF08392; PF08541	IPR012392; IPR013601; IPR013747; IPR016039	GO:0003824; GO:0006633; GO:0008152; GO:0016020; GO:0016747
704	TraesCS1D02G549500LC	IWGSC_v1.1_201706	chr1D	477189699	477190082	-	sp|Q8F937|GCSP_LEPIN	Glycine dehydrogenase (decarboxylating)				G
705	TraesCS1D02G549600LC	IWGSC_v1.1_201706	chr1D	477195131	477195496	-	tr|D5LVP3|D5LVP3_ELEER	Reverse transcriptase	PF00078: Reverse transcriptase (RNA-dependent DNA polymerase)	IPR000477: Reverse transcriptase domain		TE	PF00078	IPR000477
706	TraesCS1D02G421000	IWGSC_v1.1_201706	chr1D	477204206	477208660	+	tr|A0A1E5UN47|A0A1E5UN47_9POAL	Pentatricopeptide repeat-containing protein	PF13041: PPR repeat family; PF01535: PPR repeat; PF14432: DYW family of nucleic acid deaminases	IPR002885: Pentatricopeptide repeat; IPR011990: Tetratricopeptide-like helical domain; IPR032867: DYW domain	GO:0005515 MF: protein binding;GO:0008270 MF: zinc ion binding	G	PF13041; PF01535; PF14432	IPR002885; IPR011990; IPR032867	GO:0005515; GO:0008270
707	TraesCS1D02G549700LC	IWGSC_v1.1_201706	chr1D	477208680	477209006	+	AT1G27570.2	phosphatidylinositol 3- and 4-kinase family protein				G
708	TraesCS1D02G421100	IWGSC_v1.1_201706	chr1D	477213034	477219456	+	tr|M8AAB7|M8AAB7_TRIUA	Glutamyl-tRNA(Gln) amidotransferase subunit A	PF01425: Amidase	IPR023631: Amidase signature domain		G	PF01425	IPR023631
709	TraesCS1D02G549800LC	IWGSC_v1.1_201706	chr1D	477236970	477237335	-	tr|A0A1J6II59|A0A1J6II59_NICAT	Subtilisin-like protease sbt3.9				G
710	TraesCS1D02G421200	IWGSC_v1.1_201706	chr1D	477240214	477241740	+	tr|A0A1E5V2M3|A0A1E5V2M3_9POAL	DELLA protein GAI	PF03514: GRAS domain family	IPR005202: Transcription factor GRAS		G	PF03514	IPR005202
711	TraesCS1D02G549900LC	IWGSC_v1.1_201706	chr1D	477240712	477241761	-	sp|Q6F166|SYFB_MESFL	Phenylalanine--tRNA ligase beta subunit				G
712	TraesCS1D02G421300	IWGSC_v1.1_201706	chr1D	477271154	477274802	-	tr|A0A1D5SV22|A0A1D5SV22_WHEAT	Proteasome subunit beta type	PF00227: Proteasome subunit	IPR000243: Peptidase T1A, proteasome beta-subunit; IPR001353: Proteasome, subunit alpha/beta; IPR016050: Proteasome beta-type subunit, conserved site; IPR023333: Proteasome B-type subunit; IPR029055: Nucleophile aminohydrolases, N-terminal	GO:0004175 MF: endopeptidase activity;GO:0004298 MF: threonine-type endopeptidase activity;GO:0005839 CC: proteasome core complex;GO:0051603 BP: proteolysis involved in cellular protein catabolic process	G	PF00227	IPR000243; IPR001353; IPR016050; IPR023333; IPR029055	GO:0004175; GO:0004298; GO:0005839; GO:0051603
713	TraesCS1D02G421400	IWGSC_v1.1_201706	chr1D	477280282	477280977	-	AT2G25625.2	histone deacetylase-like protein				G
714	TraesCS1D02G421500	IWGSC_v1.1_201706	chr1D	477286167	477286640	+	AT4G26600.6	S-adenosyl-L-methionine-dependent methyltransferases superfamily protein				G
715	TraesCS1D02G550000LC	IWGSC_v1.1_201706	chr1D	477316422	477317048	+	sp|Q3KSP1|DPOL_EBVG	DNA polymerase catalytic subunit				G
716	TraesCS1D02G421600	IWGSC_v1.1_201706	chr1D	477415787	477416668	-	tr|A0A072UBJ6|A0A072UBJ6_MEDTR	Avr9/Cf-9 rapidly elicited protein	PF05553: Cotton fibre expressed protein	IPR008480: Protein of unknown function DUF761, plant		G	PF05553	IPR008480
717	TraesCS1D02G550100LC	IWGSC_v1.1_201706	chr1D	477423351	477423545	+	tr|A0A1J3IJ24|A0A1J3IJ24_NOCCA	Chloroplastic group IIA intron splicing facilitator CRS1, chloroplastic				G
718	TraesCS1D02G550200LC	IWGSC_v1.1_201706	chr1D	477423869	477430144	+	tr|A0A072UBJ6|A0A072UBJ6_MEDTR	Avr9/Cf-9 rapidly elicited protein	PF05553: Cotton fibre expressed protein	IPR008480: Protein of unknown function DUF761, plant		G	PF05553	IPR008480
719	TraesCS1D02G421700	IWGSC_v1.1_201706	chr1D	477434268	477436683	+	tr|A0A072VQ63|A0A072VQ63_MEDTR	Zinc finger CCCH domain protein	PF00642: Zinc finger C-x8-C-x5-C-x3-H type (and similar)	IPR000571: Zinc finger, CCCH-type	GO:0046872 MF: metal ion binding	TE?	PF00642	IPR000571	GO:0046872
720	TraesCS1D02G421800	IWGSC_v1.1_201706	chr1D	477479030	477481219	+	tr|A0A072VQ63|A0A072VQ63_MEDTR	Zinc finger CCCH domain protein	PF00642: Zinc finger C-x8-C-x5-C-x3-H type (and similar)	IPR000571: Zinc finger, CCCH-type	GO:0046872 MF: metal ion binding	TE?	PF00642	IPR000571	GO:0046872
721	TraesCS1D02G421900	IWGSC_v1.1_201706	chr1D	477483687	477486291	-	tr|B9GL08|B9GL08_POPTR	2-oxoglutarate-dependent dioxygenase-related family protein	PF03171: 2OG-Fe(II) oxygenase superfamily	IPR005123: Oxoglutarate/iron-dependent dioxygenase; IPR027443: Isopenicillin N synthase-like	GO:0016491 MF: oxidoreductase activity;GO:0055114 BP: oxidation-reduction process	G	PF03171	IPR005123; IPR027443	GO:0016491; GO:0055114
722	TraesCS1D02G550300LC	IWGSC_v1.1_201706	chr1D	477496239	477496637	-	tr|Q2R2J8|Q2R2J8_ORYSJ	Retrotransposon protein, putative, Ty1-copia subclass				TE
723	TraesCS1D02G422000	IWGSC_v1.1_201706	chr1D	477499555	477500518	-	sp|P13706|GPDA_DROME	Glycerol-3-phosphate dehydrogenase [NAD(+)], cytoplasmic				G
724	TraesCS1D02G422100	IWGSC_v1.1_201706	chr1D	477502630	477502944	-	sp|Q0HTA5|META_SHESR	Homoserine O-succinyltransferase	PF13456: Reverse transcriptase-like	IPR012337: Ribonuclease H-like domain	GO:0003676 MF: nucleic acid binding	TE?	PF13456	IPR012337	GO:0003676
725	TraesCS1D02G422200	IWGSC_v1.1_201706	chr1D	477508260	477509454	-	AT1G10110.1	F-box family protein	PF03478: Protein of unknown function (DUF295)	IPR005174: Domain unknown function DUF295		TE?	PF03478	IPR005174
726	TraesCS1D02G550400LC	IWGSC_v1.1_201706	chr1D	477600049	477600549	-	tr|A2Q338|A2Q338_MEDTR	RNA-directed DNA polymerase (Reverse transcriptase)				TE
727	TraesCS1D02G550500LC	IWGSC_v1.1_201706	chr1D	477752879	477757409	-	tr|Q2R1K6|Q2R1K6_ORYSJ	Retrotransposon protein, putative, unclassified	PF13966: zinc-binding in reverse transcriptase	IPR026960: Reverse transcriptase zinc-binding domain		TE	PF13966	IPR026960
728	TraesCS1D02G422300	IWGSC_v1.1_201706	chr1D	477759384	477760096	+	tr|Q8LD45|Q8LD45_ARATH	Allergen, putative	PF01190: Pollen proteins Ole e I like	IPR006040: Allergen Ole e 1, conserved site	GO:0005615 CC: extracellular space	G	PF01190	IPR006040	GO:0005615
729	TraesCS1D02G422400	IWGSC_v1.1_201706	chr1D	477788733	477792372	-	tr|A0A151SSK2|A0A151SSK2_CAJCA	Ubiquitin carboxyl-terminal hydrolase 12	PF00917: MATH domain	IPR002083: MATH/TRAF domain; IPR008974: TRAF-like	GO:0005515 MF: protein binding	G	PF00917	IPR002083; IPR008974	GO:0005515
730	TraesCS1D02G550600LC	IWGSC_v1.1_201706	chr1D	477863401	477863880	+	tr|A0A0A7M614|A0A0A7M614_9SPER	Polypyrimidine tract-binding protein				G
731	TraesCS1D02G550700LC	IWGSC_v1.1_201706	chr1D	477876657	477877616	+	AT4G09660.1	zinc finger MYM-type-like protein		IPR012337: Ribonuclease H-like domain	GO:0003676 MF: nucleic acid binding	TE		IPR012337	GO:0003676
732	TraesCS1D02G550800LC	IWGSC_v1.1_201706	chr1D	477877717	477878040	+	tr|F4IE28|F4IE28_ARATH	TTF-type zinc finger protein with HAT dimerization domain	PF05699: hAT family C-terminal dimerisation region	IPR008906: HAT, C-terminal dimerisation domain; IPR012337: Ribonuclease H-like domain	GO:0003676 MF: nucleic acid binding;GO:0046983 MF: protein dimerization activity	TE	PF05699	IPR008906; IPR012337	GO:0003676; GO:0046983
733	TraesCS1D02G550900LC	IWGSC_v1.1_201706	chr1D	477907002	477911501	+	sp|Q8ZLF3|UGPE_SALTY	sn-glycerol-3-phosphate transport system permease protein UgpE				G
734	TraesCS1D02G551000LC	IWGSC_v1.1_201706	chr1D	478029094	478029408	-	AT1G55810.7	uridine kinase-like 3				G
735	TraesCS1D02G422500	IWGSC_v1.1_201706	chr1D	478031470	478032863	+	AT1G10110.1	F-box family protein	PF03478: Protein of unknown function (DUF295)	IPR001810: F-box domain; IPR005174: Domain unknown function DUF295	GO:0005515 MF: protein binding	TE?	PF03478	IPR001810; IPR005174	GO:0005515
736	TraesCS1D02G551100LC	IWGSC_v1.1_201706	chr1D	478114052	478114342	-	tr|A0A089N3D1|A0A089N3D1_9POAL	50S ribosomal protein L20	PF00453: Ribosomal protein L20	IPR005813: Ribosomal protein L20	GO:0003735 MF: structural constituent of ribosome;GO:0005622 CC: intracellular;GO:0005840 CC: ribosome;GO:0006412 BP: translation;GO:0019843 MF: rRNA binding	G	PF00453	IPR005813	GO:0003735; GO:0005622; GO:0005840; GO:0006412; GO:0019843
737	TraesCS1D02G422600	IWGSC_v1.1_201706	chr1D	478115914	478117081	-	tr|G7JS16|G7JS16_MEDTR	Oleosin	PF01277: Oleosin	IPR000136: Oleosin	GO:0012511 CC: monolayer-surrounded lipid storage body;GO:0016021 CC: integral component of membrane	G	PF01277	IPR000136	GO:0012511; GO:0016021
738	TraesCS1D02G422700	IWGSC_v1.1_201706	chr1D	478120975	478126059	-	tr|A0A1E5UZR2|A0A1E5UZR2_9POAL	Protein CHUP1, chloroplastic				G
739	TraesCS1D02G551200LC	IWGSC_v1.1_201706	chr1D	478121867	478122211	+	sp|Q28EX7|MARH2_XENTR	E3 ubiquitin-protein ligase MARCH2				G
740	TraesCS1D02G422800	IWGSC_v1.1_201706	chr1D	478142725	478147790	+	tr|M8A5Z4|M8A5Z4_TRIUA	Mitogen-activated protein kinase	PF00069: Protein kinase domain	IPR000719: Protein kinase domain; IPR003527: Mitogen-activated protein (MAP) kinase, conserved site; IPR011009: Protein kinase-like domain; IPR017441: Protein kinase, ATP binding site	GO:0004672 MF: protein kinase activity;GO:0004707 MF: MAP kinase activity;GO:0005524 MF: ATP binding;GO:0006468 BP: protein phosphorylation	G	PF00069	IPR000719; IPR003527; IPR011009; IPR017441	GO:0004672; GO:0004707; GO:0005524; GO:0006468
741	TraesCS1D02G422900	IWGSC_v1.1_201706	chr1D	478153986	478157082	-	tr|K3ZEW1|K3ZEW1_SETIT	Auxin efflux carrier component	PF03547: Membrane transport protein	IPR004776: Membrane transport protein; IPR014024: Auxin efflux carrier, plant type	GO:0016021 CC: integral component of membrane;GO:0055085 BP: transmembrane transport	G	PF03547	IPR004776; IPR014024	GO:0016021; GO:0055085
742	TraesCS1D02G551300LC	IWGSC_v1.1_201706	chr1D	478180861	478186976	+	tr|A0A0K9Q6C8|A0A0K9Q6C8_ZOSMR	ATP-dependent RNA helicase	PF00271: Helicase conserved C-terminal domain	IPR001650: Helicase, C-terminal; IPR001810: F-box domain; IPR027417: P-loop containing nucleoside triphosphate hydrolase	GO:0005515 MF: protein binding	TE?	PF00271	IPR001650; IPR001810; IPR027417	GO:0005515
743	TraesCS1D02G423000	IWGSC_v1.1_201706	chr1D	478226005	478229457	-	tr|B9I246|B9I246_POPTR	Transporter family protein	PF03169: OPT oligopeptide transporter protein	IPR004813: Oligopeptide transporter, OPT superfamily	GO:0055085 BP: transmembrane transport	G	PF03169	IPR004813	GO:0055085
744	TraesCS1D02G423100	IWGSC_v1.1_201706	chr1D	478253550	478256100	-	tr|M8A6V8|M8A6V8_TRIUA	Galactoside 2-alpha-L-fucosyltransferase	PF03254: Xyloglucan fucosyltransferase	IPR004938: Xyloglucan fucosyltransferase	GO:0008107 MF: galactoside 2-alpha-L-fucosyltransferase activity;GO:0016020 CC: membrane;GO:0042546 BP: cell wall biogenesis	G	PF03254	IPR004938	GO:0008107; GO:0016020; GO:0042546
745	TraesCS1D02G551400LC	IWGSC_v1.1_201706	chr1D	478260484	478260979	+	tr|A0A072TL83|A0A072TL83_MEDTR	GRF zinc finger protein				TE?
746	TraesCS1D02G423200	IWGSC_v1.1_201706	chr1D	478291494	478293041	-	tr|A0A1E5UZJ7|A0A1E5UZJ7_9POAL	Protein MIZU-KUSSEI 1	PF04759: Protein of unknown function, DUF617	IPR006460: Protein MIZU-KUSSEI 1-like, plant		G	PF04759	IPR006460
747	TraesCS1D02G423300	IWGSC_v1.1_201706	chr1D	478342936	478347286	-	tr|A0A1J3F1X4|A0A1J3F1X4_NOCCA	Isoprenylcysteine alpha-carbonyl methylesterase ICME	PF07859: alpha/beta hydrolase fold	IPR013094: Alpha/beta hydrolase fold-3; IPR029058: Alpha/Beta hydrolase fold	GO:0008152 BP: metabolic process;GO:0016787 MF: hydrolase activity	G	PF07859	IPR013094; IPR029058	GO:0008152; GO:0016787
748	TraesCS1D02G423400	IWGSC_v1.1_201706	chr1D	478352744	478357677	+	AT5G45540.1	transmembrane protein, putative (DUF594)	PF13968: Domain of unknown function (DUF4220); PF04578: Protein of unknown function, DUF594	IPR007658: Protein of unknown function DUF594; IPR025315: Domain of unknown function DUF4220		G	PF13968; PF04578	IPR007658; IPR025315
749	TraesCS1D02G423500	IWGSC_v1.1_201706	chr1D	478358221	478362742	-	tr|B4FS76|B4FS76_MAIZE	Delta(14)-sterol reductase	PF01222: Ergosterol biosynthesis ERG4/ERG24 family	IPR001171: Ergosterol biosynthesis ERG4/ERG24; IPR018083: Sterol reductase, conserved site	GO:0016020 CC: membrane;GO:0016628 MF: oxidoreductase activity, acting on the CH-CH group of donors, NAD or NADP as acceptor;GO:0055114 BP: oxidation-reduction process	G	PF01222	IPR001171; IPR018083	GO:0016020; GO:0016628; GO:0055114
750	TraesCS1D02G551500LC	IWGSC_v1.1_201706	chr1D	478369809	478370693	-	tr|B6SJJ2|B6SJJ2_MAIZE	Calmodulin	PF13499: EF-hand domain pair	IPR002048: EF-hand domain; IPR011992: EF-hand domain pair; IPR018247: EF-Hand 1, calcium-binding site	GO:0005509 MF: calcium ion binding	G	PF13499	IPR002048; IPR011992; IPR018247	GO:0005509
751	TraesCS1D02G423600	IWGSC_v1.1_201706	chr1D	478374992	478376809	+	tr|B7EBV9|B7EBV9_ORYSJ	cDNA clone:J013058P10, full insert sequence				G
752	TraesCS1D02G423700	IWGSC_v1.1_201706	chr1D	478393828	478405095	-	AT1G65790.1	receptor kinase 1	PF00069: Protein kinase domain	IPR000719: Protein kinase domain; IPR008271: Serine/threonine-protein kinase, active site; IPR011009: Protein kinase-like domain; IPR017441: Protein kinase, ATP binding site	GO:0004672 MF: protein kinase activity;GO:0005524 MF: ATP binding;GO:0006468 BP: protein phosphorylation	G	PF00069	IPR000719; IPR008271; IPR011009; IPR017441	GO:0004672; GO:0005524; GO:0006468
753	TraesCS1D02G551600LC	IWGSC_v1.1_201706	chr1D	478406915	478407232	+	tr|A0A151SM08|A0A151SM08_CAJCA	Retrovirus-related Pol polyprotein from transposon TNT 1-94	PF00665: Integrase core domain	IPR001584: Integrase, catalytic core; IPR012337: Ribonuclease H-like domain	GO:0003676 MF: nucleic acid binding;GO:0015074 BP: DNA integration	TE	PF00665	IPR001584; IPR012337	GO:0003676; GO:0015074
754	TraesCS1D02G423800	IWGSC_v1.1_201706	chr1D	478411677	478415662	-	tr|B9GH93|B9GH93_POPTR	Kinase family protein	PF07714: Protein tyrosine kinase	IPR000719: Protein kinase domain; IPR001245: Serine-threonine/tyrosine-protein kinase, catalytic domain; IPR008271: Serine/threonine-protein kinase, active site; IPR011009: Protein kinase-like domain	GO:0004672 MF: protein kinase activity;GO:0005524 MF: ATP binding;GO:0006468 BP: protein phosphorylation	G	PF07714	IPR000719; IPR001245; IPR008271; IPR011009	GO:0004672; GO:0005524; GO:0006468
755	TraesCS1D02G551700LC	IWGSC_v1.1_201706	chr1D	478421766	478422641	-	AT3G24255.5	RNA-directed DNA polymerase (reverse transcriptase)-related family protein	PF13966: zinc-binding in reverse transcriptase	IPR026960: Reverse transcriptase zinc-binding domain		TE	PF13966	IPR026960
756	TraesCS1D02G551800LC	IWGSC_v1.1_201706	chr1D	478422926	478423339	-	tr|A0A0B2R0V5|A0A0B2R0V5_GLYSO	LINE-1 reverse transcriptase like	PF00078: Reverse transcriptase (RNA-dependent DNA polymerase)	IPR000477: Reverse transcriptase domain		TE	PF00078	IPR000477
757	TraesCS1D02G551900LC	IWGSC_v1.1_201706	chr1D	478423583	478424277	-	tr|Q53PH7|Q53PH7_ORYSJ	Retrotransposon protein, putative, unclassified				TE
758	TraesCS1D02G423900	IWGSC_v1.1_201706	chr1D	478431391	478435372	-	AT5G46950.1	Plant invertase/pectin methylesterase inhibitor superfamily protein		IPR006501: Pectinesterase inhibitor domain	GO:0004857 MF: enzyme inhibitor activity	G		IPR006501	GO:0004857
759	TraesCS1D02G552000LC	IWGSC_v1.1_201706	chr1D	478642568	478672145	+	AT2G28290.6	P-loop containing nucleoside triphosphate hydrolases superfamily protein				G
760	TraesCS1D02G424000	IWGSC_v1.1_201706	chr1D	478692867	478693567	+	tr|E5GC99|E5GC99_CUCME	Invertase inhibitor	PF04043: Plant invertase/pectin methylesterase inhibitor	IPR006501: Pectinesterase inhibitor domain	GO:0004857 MF: enzyme inhibitor activity	G	PF04043	IPR006501	GO:0004857
761	TraesCS1D02G552100LC	IWGSC_v1.1_201706	chr1D	478703526	478706209	+	tr|M8BJ00|M8BJ00_AEGTA	Protein FAR1-RELATED SEQUENCE 5	PF03101: FAR1 DNA-binding domain; PF10551: MULE transposase domain	IPR001207: Transposase, mutator type; IPR004330: FAR1 DNA binding domain; IPR007527: Zinc finger, SWIM-type; IPR018289: MULE transposase domain	GO:0003677 MF: DNA binding;GO:0004803 MF: transposase activity;GO:0006313 BP: transposition, DNA-mediated;GO:0008270 MF: zinc ion binding	TE	PF03101; PF10551	IPR001207; IPR004330; IPR007527; IPR018289	GO:0003677; GO:0004803; GO:0006313; GO:0008270
762	TraesCS1D02G552200LC	IWGSC_v1.1_201706	chr1D	478743632	478743949	-	tr|Q5SMW3|Q5SMW3_ORYSJ	Cyst nematode resistance protein-like				G
763	TraesCS1D02G424100	IWGSC_v1.1_201706	chr1D	478754468	478755901	-	tr|M5XSG0|M5XSG0_PRUPE	Methyltransferase				G
764	TraesCS1D02G552300LC	IWGSC_v1.1_201706	chr1D	478761449	478762789	-	tr|W9QIH0|W9QIH0_9ROSA	Sentrin-specific protease	PF02902: Ulp1 protease family, C-terminal catalytic domain	IPR003653: Ulp1 protease family, C-terminal catalytic domain	GO:0006508 BP: proteolysis;GO:0008234 MF: cysteine-type peptidase activity	G	PF02902	IPR003653	GO:0006508; GO:0008234
765	TraesCS1D02G552400LC	IWGSC_v1.1_201706	chr1D	478763365	478766854	-	tr|A0A118K5B4|A0A118K5B4_CYNCS	Aminotransferase-like, plant mobile domain-containing protein				TE
766	TraesCS1D02G424200	IWGSC_v1.1_201706	chr1D	478767388	478769173	-	AT3G50120.1	transmembrane protein, putative (DUF247)	PF03140: Plant protein of unknown function	IPR004158: Protein of unknown function DUF247, plant		G	PF03140	IPR004158
767	TraesCS1D02G552500LC	IWGSC_v1.1_201706	chr1D	478769756	478770076	-	sp|P11915|NLTP_RAT	Non-specific lipid-transfer protein				G
768	TraesCS1D02G424300	IWGSC_v1.1_201706	chr1D	478805107	478810977	-	AT3G27930.1	beta-galactosidase				G
769	TraesCS1D02G424400	IWGSC_v1.1_201706	chr1D	478815523	478817321	+	tr|B6SHB6|B6SHB6_MAIZE	Transcription elongation factor 1	PF05129: Transcription elongation factor Elf1 like	IPR007808: Transcription elongation factor 1		G	PF05129	IPR007808
770	TraesCS1D02G424500	IWGSC_v1.1_201706	chr1D	478819630	478820055	-	tr|A0A087SLH1|A0A087SLH1_AUXPR	Programmed cell death protein 4				G
771	TraesCS1D02G552600LC	IWGSC_v1.1_201706	chr1D	478878785	478879111	-	tr|M8CJZ3|M8CJZ3_AEGTA	Protein FAR1-RELATED SEQUENCE 5	PF03101: FAR1 DNA-binding domain	IPR004330: FAR1 DNA binding domain		TE	PF03101	IPR004330
772	TraesCS1D02G424600	IWGSC_v1.1_201706	chr1D	478885327	478889877	-	AT3G27930.1	beta-galactosidase				G
773	TraesCS1D02G552700LC	IWGSC_v1.1_201706	chr1D	478914030	478914751	-	tr|F4IXS2|F4IXS2_ARATH	Beta-galactosidase				G
774	TraesCS1D02G424700	IWGSC_v1.1_201706	chr1D	478927522	478933077	-	tr|A0A1I9LR72|A0A1I9LR72_ARATH	Beta-galactosidase				G
775	TraesCS1D02G552800LC	IWGSC_v1.1_201706	chr1D	478935247	478936143	-	AT3G24255.5	RNA-directed DNA polymerase (reverse transcriptase)-related family protein	PF13966: zinc-binding in reverse transcriptase	IPR026960: Reverse transcriptase zinc-binding domain		TE	PF13966	IPR026960
776	TraesCS1D02G552900LC	IWGSC_v1.1_201706	chr1D	478939404	478942482	-	tr|Q69PU2|Q69PU2_ORYSJ	Ribosomal RNA apurinic site specific lyase-like	PF08387: FBD	IPR006566: FBD domain; IPR032675: Leucine-rich repeat domain, L domain-like		G	PF08387	IPR006566; IPR032675
777	TraesCS1D02G553000LC	IWGSC_v1.1_201706	chr1D	478964231	478964449	-	tr|Q2QLW7|Q2QLW7_ORYSJ	Retrotransposon protein, putative, unclassified				TE
778	TraesCS1D02G424800	IWGSC_v1.1_201706	chr1D	478967239	478981046	+	tr|N1QYX7|N1QYX7_AEGTA	Disease resistance protein RPM1	PF00931: NB-ARC domain	IPR002182: NB-ARC; IPR011991: Winged helix-turn-helix DNA-binding domain; IPR027417: P-loop containing nucleoside triphosphate hydrolase; IPR032675: Leucine-rich repeat domain, L domain-like	GO:0043531 MF: ADP binding	G	PF00931	IPR002182; IPR011991; IPR027417; IPR032675	GO:0043531
779	TraesCS1D02G553100LC	IWGSC_v1.1_201706	chr1D	478990709	478992330	-	AT4G13985.1	FBD-associated F-box protein	PF08387: FBD	IPR001810: F-box domain; IPR006566: FBD domain; IPR032675: Leucine-rich repeat domain, L domain-like	GO:0005515 MF: protein binding	TE?	PF08387	IPR001810; IPR006566; IPR032675	GO:0005515
780	TraesCS1D02G424900	IWGSC_v1.1_201706	chr1D	479035188	479037739	+	tr|A0A1D1Y414|A0A1D1Y414_9ARAE	Peroxisomal membrane protein PEX14	PF04695: Peroxisomal membrane anchor protein (Pex14p) conserved region	IPR006785: Peroxisome membrane anchor protein Pex14p, N-terminal		G	PF04695	IPR006785
781	TraesCS1D02G425000	IWGSC_v1.1_201706	chr1D	479048317	479056137	+	tr|A0A072U532|A0A072U532_MEDTR	Zinc finger CCCH domain protein	PF00076: RNA recognition motif. (a.k.a. RRM, RBD, or RNP domain)	IPR000504: RNA recognition motif domain; IPR000571: Zinc finger, CCCH-type	GO:0003676 MF: nucleic acid binding;GO:0046872 MF: metal ion binding	TE?	PF00076	IPR000504; IPR000571	GO:0003676; GO:0046872
782	TraesCS1D02G425100	IWGSC_v1.1_201706	chr1D	479102480	479106018	+	tr|A0A0K9PAC2|A0A0K9PAC2_ZOSMR	Methionyl-tRNA formyltransferase	PF00551: Formyl transferase	IPR002376: Formyl transferase, N-terminal	GO:0009058 BP: biosynthetic process;GO:0016742 MF: hydroxymethyl-, formyl- and related transferase activity	G	PF00551	IPR002376	GO:0009058; GO:0016742
783	TraesCS1D02G425200	IWGSC_v1.1_201706	chr1D	479119488	479120955	-	tr|G7J5G5|G7J5G5_MEDTR	DUF1645 family protein	PF07816: Protein of unknown function (DUF1645)	IPR012442: Protein of unknown function DUF1645, plant		G	PF07816	IPR012442
784	TraesCS1D02G553200LC	IWGSC_v1.1_201706	chr1D	479193788	479194279	+	tr|A0A0B2R0Q2|A0A0B2R0Q2_GLYSO	LINE-1 reverse transcriptase like		IPR005135: Endonuclease/exonuclease/phosphatase		TE		IPR005135
785	TraesCS1D02G553300LC	IWGSC_v1.1_201706	chr1D	479195747	479196187	+	tr|A2Q338|A2Q338_MEDTR	RNA-directed DNA polymerase (Reverse transcriptase)				TE
786	TraesCS1D02G553310LC	IWGSC_v1.1_201706	chr1D	479196969	479197446	+	AT4G09490.1	Polynucleotidyl transferase, ribonuclease H-like superfamily protein	PF13456: Reverse transcriptase-like	IPR012337: Ribonuclease H-like domain	GO:0003676 MF: nucleic acid binding	TE	PF13456	IPR012337	GO:0003676
787	TraesCS1D02G425400	IWGSC_v1.1_201706	chr1D	479212529	479218272	+	tr|G3FJ91|G3FJ91_BETPL	Cinnamoyl-CoA reductase	PF01073: 3-beta hydroxysteroid dehydrogenase/isomerase family	IPR002225: 3-beta hydroxysteroid dehydrogenase/isomerase; IPR016040: NAD(P)-binding domain	GO:0003854 MF: 3-beta-hydroxy-delta5-steroid dehydrogenase activity;GO:0006694 BP: steroid biosynthetic process;GO:0016616 MF: oxidoreductase activity, acting on the CH-OH group of donors, NAD or NADP as acceptor;GO:0055114 BP: oxidation-reduction process	G	PF01073	IPR002225; IPR016040	GO:0003854; GO:0006694; GO:0016616; GO:0055114
788	TraesCS1D02G425500	IWGSC_v1.1_201706	chr1D	479224095	479226726	+	tr|A0A0B0MGQ5|A0A0B0MGQ5_GOSAR	Glutamyl-tRNA (Gln) amidotransferase subunit A	PF01425: Amidase	IPR023631: Amidase signature domain		G	PF01425	IPR023631
789	TraesCS1D02G553400LC	IWGSC_v1.1_201706	chr1D	479227070	479227375	-	tr|J3N108|J3N108_ORYBR	Aldose 1-epimerase		IPR011013: Galactose mutarotase-like domain; IPR014718: Glycoside hydrolase-type carbohydrate-binding	GO:0003824 MF: catalytic activity;GO:0005975 BP: carbohydrate metabolic process;GO:0030246 MF: carbohydrate binding	G		IPR011013; IPR014718	GO:0003824; GO:0005975; GO:0030246
790	TraesCS1D02G425600	IWGSC_v1.1_201706	chr1D	479227885	479231447	-	tr|A0A061E6B2|A0A061E6B2_THECC	Pectin lyase-like superfamily protein	PF00295: Glycosyl hydrolases family 28	IPR000743: Glycoside hydrolase, family 28; IPR006626: Parallel beta-helix repeat; IPR011050: Pectin lyase fold/virulence factor; IPR012334: Pectin lyase fold	GO:0004650 MF: polygalacturonase activity;GO:0005975 BP: carbohydrate metabolic process	G	PF00295	IPR000743; IPR006626; IPR011050; IPR012334	GO:0004650; GO:0005975
791	TraesCS1D02G425700	IWGSC_v1.1_201706	chr1D	479228581	479230905	+	sp|C3LT39|DADA_VIBCM	D-amino acid dehydrogenase				G
792	TraesCS1D02G553500LC	IWGSC_v1.1_201706	chr1D	479322118	479322471	-	tr|Q10IA6|Q10IA6_ORYSJ	Retrotransposon protein, putative, unclassified				TE
793	TraesCS1D02G553600LC	IWGSC_v1.1_201706	chr1D	479325108	479325335	-	tr|A0A072U7W0|A0A072U7W0_MEDTR	Endonuclease/exonuclease/phosphatase family protein		IPR005135: Endonuclease/exonuclease/phosphatase		TE?		IPR005135
794	TraesCS1D02G425800	IWGSC_v1.1_201706	chr1D	479342740	479343111	-	tr|W9RY64|W9RY64_9ROSA	Ethylene-responsive transcription factor	PF00847: AP2 domain	IPR001471: AP2/ERF domain; IPR016177: DNA-binding domain	GO:0003677 MF: DNA binding;GO:0003700 MF: transcription factor activity, sequence-specific DNA binding;GO:0006355 BP: regulation of transcription, DNA-templated	G	PF00847	IPR001471; IPR016177	GO:0003677; GO:0003700; GO:0006355
795	TraesCS1D02G425900	IWGSC_v1.1_201706	chr1D	479358211	479359875	+	tr|B9S6H2|B9S6H2_RICCO	GATA transcription factor, putative	PF00320: GATA zinc finger	IPR000679: Zinc finger, GATA-type; IPR013088: Zinc finger, NHR/GATA-type	GO:0003700 MF: transcription factor activity, sequence-specific DNA binding;GO:0006355 BP: regulation of transcription, DNA-templated;GO:0008270 MF: zinc ion binding;GO:0043565 MF: sequence-specific DNA binding	G	PF00320	IPR000679; IPR013088	GO:0003700; GO:0006355; GO:0008270; GO:0043565
796	TraesCS1D02G553700LC	IWGSC_v1.1_201706	chr1D	479391201	479391605	+	tr|Q10IA6|Q10IA6_ORYSJ	Retrotransposon protein, putative, unclassified	PF14111: Domain of unknown function (DUF4283)	IPR025558: Domain of unknown function DUF4283		TE	PF14111	IPR025558
797	TraesCS1D02G553800LC	IWGSC_v1.1_201706	chr1D	479395407	479395925	+	AT3G23320.1	Polynucleotidyl transferase, ribonuclease H-like superfamily protein	PF13456: Reverse transcriptase-like	IPR012337: Ribonuclease H-like domain	GO:0003676 MF: nucleic acid binding	TE	PF13456	IPR012337	GO:0003676
798	TraesCS1D02G426000	IWGSC_v1.1_201706	chr1D	479494708	479499893	-	tr|A0A0A6Z9P5|A0A0A6Z9P5_9POAL	Sugar transporter protein	PF00083: Sugar (and other) transporter	IPR003663: Sugar/inositol transporter; IPR005828: Major facilitator, sugar transporter-like; IPR005829: Sugar transporter, conserved site; IPR020846: Major facilitator superfamily domain	GO:0005215 MF: transporter activity;GO:0016020 CC: membrane;GO:0016021 CC: integral component of membrane;GO:0022857 MF: transmembrane transporter activity;GO:0022891 MF: substrate-specific transmembrane transporter activity;GO:0055085 BP: transmembrane transport	G	PF00083	IPR003663; IPR005828; IPR005829; IPR020846	GO:0005215; GO:0016020; GO:0016021; GO:0022857; GO:0022891; GO:0055085
799	TraesCS1D02G426100	IWGSC_v1.1_201706	chr1D	479519483	479521295	+	tr|M8C2T4|M8C2T4_AEGTA	DNA-3-methyladenine glycosylase 1	PF00730: HhH-GPD superfamily base excision DNA repair protein	IPR003265: HhH-GPD domain; IPR011257: DNA glycosylase; IPR023170: Helix-turn-helix, base-excision DNA repair, C-terminal	GO:0003824 MF: catalytic activity;GO:0006281 BP: DNA repair;GO:0006284 BP: base-excision repair	G	PF00730	IPR003265; IPR011257; IPR023170	GO:0003824; GO:0006281; GO:0006284
800	TraesCS1D02G426200	IWGSC_v1.1_201706	chr1D	479537287	479539453	+	tr|Q5VNP6|Q5VNP6_ORYSJ	Acyl-CoA ligase-like	PF00501: AMP-binding enzyme	IPR000873: AMP-dependent synthetase/ligase; IPR010916: TonB box, conserved site	GO:0003824 MF: catalytic activity;GO:0008152 BP: metabolic process	G	PF00501	IPR000873; IPR010916	GO:0003824; GO:0008152
801	TraesCS1D02G553900LC	IWGSC_v1.1_201706	chr1D	479540028	479541071	-	AT4G02660.3	Beige/BEACH and WD40 domain-containing protein				G
802	TraesCS1D02G426300	IWGSC_v1.1_201706	chr1D	479540271	479541023	+	tr|A0A0A0KGP3|A0A0A0KGP3_CUCSA	Zinc finger homeodomain protein 1	PF04770: ZF-HD protein dimerisation region	IPR006455: Homeodomain, ZF-HD class; IPR006456: ZF-HD homeobox protein, Cys/His-rich dimerisation domain; IPR009057: Homeobox domain-like	GO:0003677 MF: DNA binding	G	PF04770	IPR006455; IPR006456; IPR009057	GO:0003677
803	TraesCS1D02G554000LC	IWGSC_v1.1_201706	chr1D	479591022	479591258	+	sp|Q46HH6|MURG_PROMT	UDP-N-acetylglucosamine--N-acetylmuramyl-(pentapeptide) pyrophosphoryl-undecaprenol N-acetylglucosamine transferase				G
804	TraesCS1D02G426400	IWGSC_v1.1_201706	chr1D	479591556	479595146	-	sp|P93194|RPK1_IPONI	Receptor-like protein kinase	PF08263: Leucine rich repeat N-terminal domain; PF13855: Leucine rich repeat; PF00069: Protein kinase domain	IPR000719: Protein kinase domain; IPR001611: Leucine-rich repeat; IPR003591: Leucine-rich repeat, typical subtype; IPR008271: Serine/threonine-protein kinase, active site; IPR011009: Protein kinase-like domain; IPR013210: Leucine-rich repeat-containing N-terminal, plant-type; IPR017441: Protein kinase, ATP binding site; IPR032675: Leucine-rich repeat domain, L domain-like	GO:0004672 MF: protein kinase activity;GO:0005515 MF: protein binding;GO:0005524 MF: ATP binding;GO:0006468 BP: protein phosphorylation	G	PF08263; PF13855; PF00069	IPR000719; IPR001611; IPR003591; IPR008271; IPR011009; IPR013210; IPR017441; IPR032675	GO:0004672; GO:0005515; GO:0005524; GO:0006468
805	TraesCS1D02G426500	IWGSC_v1.1_201706	chr1D	479596576	479596989	+	AT4G12910.2	serine carboxypeptidase-like 20	PF07172: Glycine rich protein family	IPR010800: Glycine rich protein		G	PF07172	IPR010800
806	TraesCS1D02G426600	IWGSC_v1.1_201706	chr1D	479610819	479613137	+	tr|S1SMZ8|S1SMZ8_THECC	FAD-binding Berberine family protein	PF01565: FAD binding domain; PF08031: Berberine and berberine like	IPR006093: Oxygen oxidoreductase covalent FAD-binding site; IPR006094: FAD linked oxidase, N-terminal; IPR012951: Berberine/berberine-like; IPR016166: FAD-binding, type 2; IPR016167: FAD-binding, type 2, subdomain 1; IPR016169: CO dehydrogenase flavoprotein-like, FAD-binding, subdomain 2	GO:0003824 MF: catalytic activity;GO:0016491 MF: oxidoreductase activity;GO:0016614 MF: oxidoreductase activity, acting on CH-OH group of donors;GO:0050660 MF: flavin adenine dinucleotide binding;GO:0055114 BP: oxidation-reduction process	G	PF01565; PF08031	IPR006093; IPR006094; IPR012951; IPR016166; IPR016167; IPR016169	GO:0003824; GO:0016491; GO:0016614; GO:0050660; GO:0055114
807	TraesCS1D02G554100LC	IWGSC_v1.1_201706	chr1D	479615497	479617474	-	AT2G37340.6	arginine/serine-rich zinc knuckle-containing protein 33		IPR001878: Zinc finger, CCHC-type	GO:0003676 MF: nucleic acid binding;GO:0008270 MF: zinc ion binding	TE?		IPR001878	GO:0003676; GO:0008270
808	TraesCS1D02G426700	IWGSC_v1.1_201706	chr1D	479687712	479688355	+	tr|G7IVT6|G7IVT6_MEDTR	Transcription factor radialis-like protein		IPR001005: SANT/Myb domain; IPR009057: Homeobox domain-like	GO:0003677 MF: DNA binding	G		IPR001005; IPR009057	GO:0003677
809	TraesCS1D02G554200LC	IWGSC_v1.1_201706	chr1D	479688724	479688936	+	sp|Q01939|PRS8_YEAST	26S protease regulatory subunit 8 homolog				G
810	TraesCS1D02G554300LC	IWGSC_v1.1_201706	chr1D	479689171	479689605	+	tr|Q2QUC2|Q2QUC2_ORYSJ	Retrotransposon protein, putative, unclassified		IPR005135: Endonuclease/exonuclease/phosphatase		TE		IPR005135
811	TraesCS1D02G554400LC	IWGSC_v1.1_201706	chr1D	479711251	479711922	+	tr|M7YPS2|M7YPS2_TRIUA	Protein FAR1-RELATED SEQUENCE 5	PF03101: FAR1 DNA-binding domain	IPR004330: FAR1 DNA binding domain		TE	PF03101	IPR004330
812	TraesCS1D02G554500LC	IWGSC_v1.1_201706	chr1D	479711978	479712628	+	sp|Q4A0J6|UREE_STAS1	Urease accessory protein UreE				G
813	TraesCS1D02G426800	IWGSC_v1.1_201706	chr1D	479737357	479737945	-	tr|A0A160NTK3|A0A160NTK3_9LAMI	RADIALIS-like transcription factor	PF00249: Myb-like DNA-binding domain	IPR001005: SANT/Myb domain; IPR009057: Homeobox domain-like	GO:0003677 MF: DNA binding	G	PF00249	IPR001005; IPR009057	GO:0003677
814	TraesCS1D02G554600LC	IWGSC_v1.1_201706	chr1D	479742802	479743008	-	tr|A0A160NTK3|A0A160NTK3_9LAMI	RADIALIS-like transcription factor	PF00249: Myb-like DNA-binding domain	IPR001005: SANT/Myb domain; IPR009057: Homeobox domain-like	GO:0003677 MF: DNA binding	G	PF00249	IPR001005; IPR009057	GO:0003677
815	TraesCS1D02G426900	IWGSC_v1.1_201706	chr1D	479750230	479750826	-	tr|A0A160NTK3|A0A160NTK3_9LAMI	RADIALIS-like transcription factor	PF00249: Myb-like DNA-binding domain	IPR001005: SANT/Myb domain; IPR009057: Homeobox domain-like	GO:0003677 MF: DNA binding	G	PF00249	IPR001005; IPR009057	GO:0003677
816	TraesCS1D02G427000	IWGSC_v1.1_201706	chr1D	479758741	479759639	-	tr|A0A160NTK3|A0A160NTK3_9LAMI	RADIALIS-like transcription factor	PF00249: Myb-like DNA-binding domain	IPR001005: SANT/Myb domain; IPR009057: Homeobox domain-like	GO:0003677 MF: DNA binding	G	PF00249	IPR001005; IPR009057	GO:0003677
817	TraesCS1D02G427100	IWGSC_v1.1_201706	chr1D	479767152	479768101	-	tr|A0A161CD95|A0A161CD95_LUFAE	Polyubiquitin	PF00240: Ubiquitin family	IPR000626: Ubiquitin domain; IPR019956: Ubiquitin; IPR029071: Ubiquitin-related domain	GO:0005515 MF: protein binding	G	PF00240	IPR000626; IPR019956; IPR029071	GO:0005515
818	TraesCS1D02G427200	IWGSC_v1.1_201706	chr1D	479773441	479775730	+	tr|M8ASN5|M8ASN5_TRIUA	Anaphase-promoting complex subunit 10	PF03256: Anaphase-promoting complex, subunit 10 (APC10)	IPR004939: APC10/DOC domain; IPR008979: Galactose-binding domain-like; IPR016901: Anaphase-promoting complex subunit 10	GO:0005680 CC: anaphase-promoting complex;GO:0030071 BP: regulation of mitotic metaphase/anaphase transition;GO:0031145 BP: anaphase-promoting complex-dependent catabolic process	G	PF03256	IPR004939; IPR008979; IPR016901	GO:0005680; GO:0030071; GO:0031145
819	TraesCS1D02G554700LC	IWGSC_v1.1_201706	chr1D	479799062	479799481	-	sp|P0CO06|HAT1_CRYNJ	Histone acetyltransferase type B catalytic subunit				G
820	TraesCS1D02G554800LC	IWGSC_v1.1_201706	chr1D	479811765	479817062	+	tr|Q53PR7|Q53PR7_ORYSJ	Transposon protein, putative, mutator sub-class	PF03108: MuDR family transposase	IPR004332: Transposase, MuDR, plant		TE	PF03108	IPR004332
821	TraesCS1D02G554900LC	IWGSC_v1.1_201706	chr1D	479817706	479818619	-	tr|M8AWH6|M8AWH6_AEGTA	Anthocyanin 3'-O-beta-glucosyltransferase				G
822	TraesCS1D02G427300	IWGSC_v1.1_201706	chr1D	479867853	479876625	+	tr|A0A1E5VLX0|A0A1E5VLX0_9POAL	Auxilin-like protein 1		IPR001623: DnaJ domain		G		IPR001623
823	TraesCS1D02G427400	IWGSC_v1.1_201706	chr1D	479889259	479894164	-	tr|M8CEZ5|M8CEZ5_AEGTA	Glucose-1-phosphate adenylyltransferase	PF00483: Nucleotidyl transferase	IPR005835: Nucleotidyl transferase domain; IPR005836: ADP-glucose pyrophosphorylase, conserved site; IPR011004: Trimeric LpxA-like; IPR011831: Glucose-1-phosphate adenylyltransferase; IPR029044: Nucleotide-diphospho-sugar transferases	GO:0005978 BP: glycogen biosynthetic process;GO:0008878 MF: glucose-1-phosphate adenylyltransferase activity;GO:0009058 BP: biosynthetic process;GO:0016779 MF: nucleotidyltransferase activity	G	PF00483	IPR005835; IPR005836; IPR011004; IPR011831; IPR029044	GO:0005978; GO:0008878; GO:0009058; GO:0016779
824	TraesCS1D02G427500	IWGSC_v1.1_201706	chr1D	479923694	479928687	+	tr|A0A072TSN1|A0A072TSN1_MEDTR	Rad3-related DNA helicase family protein	PF06733: DEAD_2; PF13307: Helicase C-terminal domain	IPR002464: DNA/RNA helicase, ATP-dependent, DEAH-box type, conserved site; IPR006554: Helicase-like, DEXD box c2 type; IPR006555: ATP-dependent helicase, C-terminal; IPR010614: DEAD2; IPR013020: DNA helicase (DNA repair), Rad3 type; IPR014001: Helicase superfamily 1/2, ATP-binding domain; IPR014013: Helicase superfamily 1/2, ATP-binding domain, DinG/Rad3-type; IPR027417: P-loop containing nucleos…	GO:0003676 MF: nucleic acid binding;GO:0003677 MF: DNA binding;GO:0004003 MF: ATP-dependent DNA helicase activity;GO:0005524 MF: ATP binding;GO:0006139 BP: nucleobase-containing compound metabolic process;GO:0008026 MF: ATP-dependent helicase activity;GO:0016818 MF: hydrolase activity, acting on acid anhydrides, in phosphorus-containing anhydrides	TE?	PF06733; PF13307	IPR002464; IPR006554; IPR006555; IPR010614; IPR013020; IPR014001; IPR014013; IPR027417	GO:0003676; GO:0003677; GO:0004003; GO:0005524; GO:0006139; GO:0008026; GO:0016818
825	TraesCS1D02G554910LC	IWGSC_v1.1_201706	chr1D	479930038	479930274	-	tr|A0A151SAR4|A0A151SAR4_CAJCA	Transposon Ty3-G Gag-Pol polyprotein				TE
826	TraesCS1D02G555000LC	IWGSC_v1.1_201706	chr1D	479961814	479962212	+	tr|Q2QUY9|Q2QUY9_ORYSJ	Retrotransposon protein, putative, LINE subclass	PF00078: Reverse transcriptase (RNA-dependent DNA polymerase)	IPR000477: Reverse transcriptase domain		TE	PF00078	IPR000477
827	TraesCS1D02G555100LC	IWGSC_v1.1_201706	chr1D	479962243	479962605	+	tr|Q2QUR7|Q2QUR7_ORYSJ	Retrotransposon protein, putative, LINE subclass				TE
828	TraesCS1D02G555200LC	IWGSC_v1.1_201706	chr1D	479962627	479963388	+	AT3G24255.5	RNA-directed DNA polymerase (reverse transcriptase)-related family protein	PF13966: zinc-binding in reverse transcriptase	IPR026960: Reverse transcriptase zinc-binding domain		TE	PF13966	IPR026960
829	TraesCS1D02G555300LC	IWGSC_v1.1_201706	chr1D	479998755	479999879	+	tr|Q7XGP6|Q7XGP6_ORYSJ	Retrotransposon protein, putative, Ty3-gypsy subclass	PF00098: Zinc knuckle	IPR001878: Zinc finger, CCHC-type	GO:0003676 MF: nucleic acid binding;GO:0008270 MF: zinc ion binding	TE	PF00098	IPR001878	GO:0003676; GO:0008270
830	TraesCS1D02G555400LC	IWGSC_v1.1_201706	chr1D	480076572	480099425	+	sp|Q4ZSZ3|ARNC_PSEU2	Undecaprenyl-phosphate 4-deoxy-4-formamido-L-arabinose transferase				G
831	TraesCS1D02G427700	IWGSC_v1.1_201706	chr1D	480155403	480158951	+	sp|Q2NCZ8|RSMH_ERYLH	Ribosomal RNA small subunit methyltransferase H				G
832	TraesCS1D02G555500LC	IWGSC_v1.1_201706	chr1D	480241786	480242265	-	tr|Q2VEY8|Q2VEY8_PENAM	Transposase	PF13359: DDE superfamily endonuclease	IPR027806: Harbinger transposase-derived nuclease domain		TE	PF13359	IPR027806
833	TraesCS1D02G427800	IWGSC_v1.1_201706	chr1D	480341457	480347996	+	tr|M8APB3|M8APB3_TRIUA	Sister chromatid cohesion 1 protein 1	PF04825: N terminus of Rad21 / Rec8 like protein; PF04824: Conserved region of Rad21 / Rec8 like protein	IPR006909: Rad21/Rec8-like protein, C-terminal, eukaryotic; IPR006910: Rad21/Rec8-like protein, N-terminal; IPR011991: Winged helix-turn-helix DNA-binding domain	GO:0000228 CC: nuclear chromosome;GO:0005515 MF: protein binding	G	PF04825; PF04824	IPR006909; IPR006910; IPR011991	GO:0000228; GO:0005515
834	TraesCS1D02G427900	IWGSC_v1.1_201706	chr1D	480359999	480361372	+	tr|A0A072TTD0|A0A072TTD0_MEDTR	Transmembrane protein, putative	PF14364: Domain of unknown function (DUF4408)	IPR025520: Domain of unknown function DUF4408		G	PF14364	IPR025520
835	TraesCS1D02G428000	IWGSC_v1.1_201706	chr1D	480401615	480405996	-	tr|A0A199VEV6|A0A199VEV6_ANACO	Phosphatidate cytidylyltransferase, mitochondrial	PF09139: Mitochondrial matrix Mmp37	IPR015222: Mitochondrial matrix Mmp37		G	PF09139	IPR015222
836	TraesCS1D02G555600LC	IWGSC_v1.1_201706	chr1D	480406842	480408116	+	tr|A0A0K9NRB7|A0A0K9NRB7_ZOSMR	FAR1-related sequence 3	PF10551: MULE transposase domain	IPR018289: MULE transposase domain		TE	PF10551	IPR018289
837	TraesCS1D02G428100	IWGSC_v1.1_201706	chr1D	480432366	480438706	+	sp|A9KJH5|RL15_CLOPH	50S ribosomal protein L15	PF06972: Protein of unknown function (DUF1296)	IPR009060: UBA-like; IPR009719: GBF-interacting protein 1	GO:0005515 MF: protein binding	G	PF06972	IPR009060; IPR009719	GO:0005515
838	TraesCS1D02G555700LC	IWGSC_v1.1_201706	chr1D	480439026	480440824	-	sp|Q0TTK8|FTSH_CLOP1	ATP-dependent zinc metalloprotease FtsH		IPR027417: P-loop containing nucleoside triphosphate hydrolase		G		IPR027417
839	TraesCS1D02G428200	IWGSC_v1.1_201706	chr1D	480517074	480517988	+	tr|M8CXD6|M8CXD6_AEGTA	Chlorophyll a-b binding protein, chloroplastic	PF00504: Chlorophyll A-B binding protein	IPR022796: Chlorophyll A-B binding protein; IPR023329: Chlorophyll a/b binding protein domain		G	PF00504	IPR022796; IPR023329
840	TraesCS1D02G555800LC	IWGSC_v1.1_201706	chr1D	480518745	480519545	-	AT1G48090.6	calcium-dependent lipid-binding family protein				G
841	TraesCS1D02G555900LC	IWGSC_v1.1_201706	chr1D	480523530	480524960	+	tr|Q2QQG4|Q2QQG4_ORYSJ	Retrotransposon protein, putative, unclassified				TE
842	TraesCS1D02G556000LC	IWGSC_v1.1_201706	chr1D	480554983	480555429	+	sp|Q8BVQ5|PPME1_MOUSE	Protein phosphatase methylesterase 1				G
843	TraesCS1D02G428300	IWGSC_v1.1_201706	chr1D	480555043	480555288	-	AT3G30775.2	Methylenetetrahydrofolate reductase family protein				G
844	TraesCS1D02G428400	IWGSC_v1.1_201706	chr1D	480574975	480577725	+	tr|A0A0K9PDZ1|A0A0K9PDZ1_ZOSMR	Chaperone protein DnaJ	PF00226: DnaJ domain; PF00249: Myb-like DNA-binding domain	IPR001005: SANT/Myb domain; IPR001623: DnaJ domain; IPR009057: Homeobox domain-like; IPR017877: Myb-like domain; IPR018253: DnaJ domain, conserved site	GO:0003677 MF: DNA binding	G	PF00226; PF00249	IPR001005; IPR001623; IPR009057; IPR017877; IPR018253	GO:0003677
845	TraesCS1D02G556100LC	IWGSC_v1.1_201706	chr1D	480582280	480584310	+	tr|N1QZC7|N1QZC7_AEGTA	Sucrose-phosphate synthase				G
846	TraesCS1D02G428500	IWGSC_v1.1_201706	chr1D	480608516	480610289	-	tr|A0A199VTB9|A0A199VTB9_ANACO	Glucan endo-1,3-beta-glucosidase 1	PF07983: X8 domain	IPR012946: X8 domain		G	PF07983	IPR012946
847	TraesCS1D02G428600	IWGSC_v1.1_201706	chr1D	480759041	480761303	-	tr|A0A061DSQ8|A0A061DSQ8_THECC	Plant basic secretory protein family protein, putative	PF04450: Peptidase of plants and bacteria	IPR007541: Uncharacterised protein family, basic secretory protein		G	PF04450	IPR007541
848	TraesCS1D02G428700	IWGSC_v1.1_201706	chr1D	480800695	480806680	-	tr|A0A1D1Y8M1|A0A1D1Y8M1_9ARAE	CAS1 domain-containing protein 1	PF07779: 10 TM Acyl Transferase domain found in Cas1p	IPR012419: Cas1p 10 TM acyl transferase domain		G	PF07779	IPR012419
849	TraesCS1D02G556200LC	IWGSC_v1.1_201706	chr1D	480818249	480818983	-	AT4G29090.1	Ribonuclease H-like superfamily protein	PF13966: zinc-binding in reverse transcriptase	IPR026960: Reverse transcriptase zinc-binding domain		TE	PF13966	IPR026960
850	TraesCS1D02G556300LC	IWGSC_v1.1_201706	chr1D	480819308	480820561	-	tr|A0A0B2R0V5|A0A0B2R0V5_GLYSO	LINE-1 reverse transcriptase like	PF00078: Reverse transcriptase (RNA-dependent DNA polymerase)	IPR000477: Reverse transcriptase domain		TE	PF00078	IPR000477
851	TraesCS1D02G556400LC	IWGSC_v1.1_201706	chr1D	480821072	480821851	-	tr|A0A072VES6|A0A072VES6_MEDTR	Endonuclease/exonuclease/phosphatase family protein		IPR005135: Endonuclease/exonuclease/phosphatase		TE?		IPR005135
852	TraesCS1D02G428800	IWGSC_v1.1_201706	chr1D	480882041	480885573	+	tr|B9GGY7|B9GGY7_POPTR	Solanesyl diphosphate synthase family protein	PF00348: Polyprenyl synthetase	IPR000092: Polyprenyl synthetase; IPR008949: Isoprenoid synthase domain; IPR014120: Solanesyl diphosphate synthase; IPR033749: Polyprenyl synthetase, conserved site	GO:0008299 BP: isoprenoid biosynthetic process;GO:0015979 BP: photosynthesis;GO:0016765 MF: transferase activity, transferring alkyl or aryl (other than methyl) groups	G	PF00348	IPR000092; IPR008949; IPR014120; IPR033749	GO:0008299; GO:0015979; GO:0016765
853	TraesCS1D02G556500LC	IWGSC_v1.1_201706	chr1D	480883962	480884129	-	AT1G44446.4	Pheophorbide a oxygenase family protein with Rieske 2Fe-2S domain-containing protein				G
854	TraesCS1D02G428900	IWGSC_v1.1_201706	chr1D	480888268	480894402	+	tr|R7W564|R7W564_AEGTA	Mitogen-activated protein kinase	PF00069: Protein kinase domain	IPR000719: Protein kinase domain; IPR003527: Mitogen-activated protein (MAP) kinase, conserved site; IPR011009: Protein kinase-like domain; IPR017441: Protein kinase, ATP binding site	GO:0004672 MF: protein kinase activity;GO:0004707 MF: MAP kinase activity;GO:0005524 MF: ATP binding;GO:0006468 BP: protein phosphorylation	G	PF00069	IPR000719; IPR003527; IPR011009; IPR017441	GO:0004672; GO:0004707; GO:0005524; GO:0006468
855	TraesCS1D02G556510LC	IWGSC_v1.1_201706	chr1D	480938794	480939195	-	AT3G25270.1	Ribonuclease H-like superfamily protein				TE
856	TraesCS1D02G556600LC	IWGSC_v1.1_201706	chr1D	480940187	480940849	-	tr|A0A0B2SAW9|A0A0B2SAW9_GLYSO	LINE-1 reverse transcriptase like	PF00078: Reverse transcriptase (RNA-dependent DNA polymerase)	IPR000477: Reverse transcriptase domain		TE	PF00078	IPR000477
857	TraesCS1D02G556700LC	IWGSC_v1.1_201706	chr1D	480941582	480942367	-	tr|Q2QZV1|Q2QZV1_ORYSJ	Retrotransposon protein, putative, unclassified		IPR005135: Endonuclease/exonuclease/phosphatase		TE		IPR005135
858	TraesCS1D02G429100	IWGSC_v1.1_201706	chr1D	480972258	480972500	+	tr|G7KD46|G7KD46_MEDTR	Transmembrane protein, putative				G
859	TraesCS1D02G429200	IWGSC_v1.1_201706	chr1D	481011266	481013399	+	tr|A0A1D6RFE2|A0A1D6RFE2_WHEAT	Carboxypeptidase	PF00450: Serine carboxypeptidase	IPR001563: Peptidase S10, serine carboxypeptidase; IPR018202: Serine carboxypeptidase, serine active site; IPR029058: Alpha/Beta hydrolase fold	GO:0004185 MF: serine-type carboxypeptidase activity;GO:0006508 BP: proteolysis	G	PF00450	IPR001563; IPR018202; IPR029058	GO:0004185; GO:0006508
860	TraesCS1D02G556800LC	IWGSC_v1.1_201706	chr1D	481032241	481033845	+	tr|Q6ZFR4|Q6ZFR4_ORYSJ	Zinc finger (C3HC4-type RING finger) protein family-like	PF13768: von Willebrand factor type A domain; PF14624: VWA / Hh protein intein-like	IPR002035: von Willebrand factor, type A; IPR032838: VWA-Hint protein, Vwaint domain		G	PF13768; PF14624	IPR002035; IPR032838
861	TraesCS1D02G429300	IWGSC_v1.1_201706	chr1D	481058586	481060135	+	AT1G46840.1	F-box family protein	PF00646: F-box domain	IPR001810: F-box domain	GO:0005515 MF: protein binding	TE?	PF00646	IPR001810	GO:0005515
862	TraesCS1D02G556900LC	IWGSC_v1.1_201706	chr1D	481137605	481137829	-	tr|Q2QVI6|Q2QVI6_ORYSJ	Transposon protein, putative, Pong sub-class				TE
863	TraesCS1D02G557000LC	IWGSC_v1.1_201706	chr1D	481163579	481164301	-	tr|Q2QSK7|Q2QSK7_ORYSJ	Retrotransposon protein, putative, LINE subclass				TE
864	TraesCS1D02G557010LC	IWGSC_v1.1_201706	chr1D	481248810	481258200	-	AT3G47920.1	Ta11-like non-LTR retrotransposon	PF14111: Domain of unknown function (DUF4283); PF14392: Zinc knuckle	IPR025558: Domain of unknown function DUF4283; IPR025836: Zinc knuckle CX2CX4HX4C		TE	PF14111; PF14392	IPR025558; IPR025836
865	TraesCS1D02G429500	IWGSC_v1.1_201706	chr1D	481276531	481278277	+	AT3G50150.1	transmembrane protein, putative (DUF247)	PF03140: Plant protein of unknown function	IPR004158: Protein of unknown function DUF247, plant		G	PF03140	IPR004158
866	TraesCS1D02G557100LC	IWGSC_v1.1_201706	chr1D	481315137	481315613	-	tr|Q6ZFR4|Q6ZFR4_ORYSJ	Zinc finger (C3HC4-type RING finger) protein family-like				TE?
867	TraesCS1D02G429600	IWGSC_v1.1_201706	chr1D	481325279	481327069	-	tr|A0A1D5SR02|A0A1D5SR02_WHEAT	Carboxypeptidase	PF00450: Serine carboxypeptidase	IPR001563: Peptidase S10, serine carboxypeptidase; IPR018202: Serine carboxypeptidase, serine active site; IPR029058: Alpha/Beta hydrolase fold	GO:0004185 MF: serine-type carboxypeptidase activity;GO:0006508 BP: proteolysis	G	PF00450	IPR001563; IPR018202; IPR029058	GO:0004185; GO:0006508
868	TraesCS1D02G557200LC	IWGSC_v1.1_201706	chr1D	481325400	481327034	+	AT1G15750.4	Transducin family protein / WD-40 repeat family protein				G
869	TraesCS1D02G557300LC	IWGSC_v1.1_201706	chr1D	481328548	481328978	-	tr|A0A0G2T5A0|A0A0G2T5A0_9ROSI	Transthyretin-like S-allantoin synthase protein	PF00576: HIUase/Transthyretin family	IPR023416: Transthyretin/hydroxyisourate hydrolase, superfamily; IPR023418: Transthyretin, thyroxine binding site		G	PF00576	IPR023416; IPR023418
870	TraesCS1D02G429700	IWGSC_v1.1_201706	chr1D	481330712	481333368	-	tr|B6TBI1|B6TBI1_MAIZE	ADP-ribosylation factor	PF00025: ADP-ribosylation factor family	IPR005225: Small GTP-binding protein domain; IPR006689: Small GTPase superfamily, ARF/SAR type; IPR024156: Small GTPase superfamily, ARF type; IPR027417: P-loop containing nucleoside triphosphate hydrolase	GO:0005525 MF: GTP binding;GO:0005622 CC: intracellular;GO:0007264 BP: small GTPase mediated signal transduction	G	PF00025	IPR005225; IPR006689; IPR024156; IPR027417	GO:0005525; GO:0005622; GO:0007264
871	TraesCS1D02G429800	IWGSC_v1.1_201706	chr1D	481335083	481337832	-	tr|B4FQT1|B4FQT1_MAIZE	WRKY transcription factor	PF03106: WRKY DNA -binding domain	IPR003657: WRKY domain	GO:0003700 MF: transcription factor activity, sequence-specific DNA binding;GO:0006355 BP: regulation of transcription, DNA-templated;GO:0043565 MF: sequence-specific DNA binding	G	PF03106	IPR003657	GO:0003700; GO:0006355; GO:0043565
872	TraesCS1D02G429900	IWGSC_v1.1_201706	chr1D	481341123	481343919	-	tr|B4FQT1|B4FQT1_MAIZE	WRKY transcription factor	PF03106: WRKY DNA -binding domain	IPR003657: WRKY domain	GO:0003700 MF: transcription factor activity, sequence-specific DNA binding;GO:0006355 BP: regulation of transcription, DNA-templated;GO:0043565 MF: sequence-specific DNA binding	G	PF03106	IPR003657	GO:0003700; GO:0006355; GO:0043565
873	TraesCS1D02G430000	IWGSC_v1.1_201706	chr1D	481365263	481368640	-	tr|B4FQT1|B4FQT1_MAIZE	WRKY transcription factor	PF03106: WRKY DNA -binding domain	IPR003657: WRKY domain	GO:0003700 MF: transcription factor activity, sequence-specific DNA binding;GO:0006355 BP: regulation of transcription, DNA-templated;GO:0043565 MF: sequence-specific DNA binding	G	PF03106	IPR003657	GO:0003700; GO:0006355; GO:0043565
874	TraesCS1D02G430100	IWGSC_v1.1_201706	chr1D	481377330	481378711	-	tr|M8C3F0|M8C3F0_AEGTA	Subtilisin-like protease	PF00082: Subtilase family	IPR000209: Peptidase S8/S53 domain; IPR023828: Peptidase S8, subtilisin, Ser-active site	GO:0004252 MF: serine-type endopeptidase activity;GO:0006508 BP: proteolysis	G	PF00082	IPR000209; IPR023828	GO:0004252; GO:0006508
875	TraesCS1D02G557400LC	IWGSC_v1.1_201706	chr1D	481379121	481379600	-	tr|M8C3F0|M8C3F0_AEGTA	Subtilisin-like protease	PF05922: Peptidase inhibitor I9	IPR000209: Peptidase S8/S53 domain; IPR010259: Peptidase S8 propeptide/proteinase inhibitor I9	GO:0004252 MF: serine-type endopeptidase activity;GO:0006508 BP: proteolysis	G	PF05922	IPR000209; IPR010259	GO:0004252; GO:0006508
876	TraesCS1D02G430200	IWGSC_v1.1_201706	chr1D	481381666	481381935	+	tr|M7ZFJ9|M7ZFJ9_TRIUA	Mitochondrial import receptor subunit TOM7-1	PF08038: TOM7 family	IPR012621: Mitochondrial import receptor subunit TOM7	GO:0005742 CC: mitochondrial outer membrane translocase complex;GO:0030150 BP: protein import into mitochondrial matrix	G	PF08038	IPR012621	GO:0005742; GO:0030150
877	TraesCS1D02G430300	IWGSC_v1.1_201706	chr1D	481384495	481389740	-	tr|L0BCK7|L0BCK7_9POAL	Asparagine synthetase	PF13537: Glutamine amidotransferase domain; PF00733: Asparagine synthase	IPR001962: Asparagine synthase; IPR014729: Rossmann-like alpha/beta/alpha sandwich fold; IPR017932: Glutamine amidotransferase type 2 domain; IPR029055: Nucleophile aminohydrolases, N-terminal	GO:0004066 MF: asparagine synthase (glutamine-hydrolyzing) activity;GO:0006529 BP: asparagine biosynthetic process	G	PF13537; PF00733	IPR001962; IPR014729; IPR017932; IPR029055	GO:0004066; GO:0006529
878	TraesCS1D02G430400	IWGSC_v1.1_201706	chr1D	481397743	481398201	+	tr|A0A1I9LPW5|A0A1I9LPW5_ARATH	RING/U-box superfamily protein	PF13639: Ring finger domain	IPR001841: Zinc finger, RING-type; IPR011016: Zinc finger, RING-CH-type; IPR013083: Zinc finger, RING/FYVE/PHD-type	GO:0005515 MF: protein binding;GO:0008270 MF: zinc ion binding	G	PF13639	IPR001841; IPR011016; IPR013083	GO:0005515; GO:0008270
879	TraesCS1D02G430500	IWGSC_v1.1_201706	chr1D	481407728	481408189	+	AT5G41450.1	RING/U-box superfamily protein	PF13639: Ring finger domain	IPR001841: Zinc finger, RING-type; IPR011016: Zinc finger, RING-CH-type; IPR013083: Zinc finger, RING/FYVE/PHD-type	GO:0005515 MF: protein binding;GO:0008270 MF: zinc ion binding	G	PF13639	IPR001841; IPR011016; IPR013083	GO:0005515; GO:0008270
880	TraesCS1D02G430600	IWGSC_v1.1_201706	chr1D	481413998	481420356	+	tr|M8D5Y4|M8D5Y4_AEGTA	Sorting nexin-16	PF02194: PXA domain; PF00787: PX domain; PF08628: Sorting nexin C terminal	IPR001683: Phox homologous domain; IPR003114: Phox-associated domain; IPR013937: Sorting nexin, C-terminal	GO:0035091 MF: phosphatidylinositol binding	G	PF02194; PF00787; PF08628	IPR001683; IPR003114; IPR013937	GO:0035091
881	TraesCS1D02G557500LC	IWGSC_v1.1_201706	chr1D	481424354	481424981	-	tr|Q2QRG6|Q2QRG6_ORYSJ	Transposon protein, putative, CACTA, En/Spm sub-class				TE
882	TraesCS1D02G557600LC	IWGSC_v1.1_201706	chr1D	481425621	481428185	-	tr|Q2R455|Q2R455_ORYSJ	Transposon protein, putative, CACTA, En/Spm sub-class				TE
883	TraesCS1D02G557700LC	IWGSC_v1.1_201706	chr1D	481442036	481442569	-	AT2G02520.1	RNA-directed DNA polymerase (reverse transcriptase)-related family protein	PF13966: zinc-binding in reverse transcriptase	IPR026960: Reverse transcriptase zinc-binding domain		TE	PF13966	IPR026960
884	TraesCS1D02G557800LC	IWGSC_v1.1_201706	chr1D	481442584	481442904	-	tr|Q2R446|Q2R446_ORYSJ	Retrotransposon protein, putative, unclassified				TE
885	TraesCS1D02G430700	IWGSC_v1.1_201706	chr1D	481451709	481453931	-	tr|M8ANI3|M8ANI3_TRIUA	Glucan endo-1,3-beta-glucosidase 3	PF00332: Glycosyl hydrolases family 17; PF07983: X8 domain	IPR000490: Glycoside hydrolase family 17; IPR012946: X8 domain; IPR017853: Glycoside hydrolase superfamily	GO:0004553 MF: hydrolase activity, hydrolyzing O-glycosyl compounds;GO:0005975 BP: carbohydrate metabolic process	G	PF00332; PF07983	IPR000490; IPR012946; IPR017853	GO:0004553; GO:0005975
886	TraesCS1D02G557900LC	IWGSC_v1.1_201706	chr1D	481463809	481464003	-	tr|D2SYP0|D2SYP0_9ORYZ	50S ribosomal protein L22, chloroplastic		IPR001063: Ribosomal protein L22/L17	GO:0003735 MF: structural constituent of ribosome;GO:0005840 CC: ribosome;GO:0006412 BP: translation	G		IPR001063	GO:0003735; GO:0005840; GO:0006412
887	TraesCS1D02G430800	IWGSC_v1.1_201706	chr1D	481464104	481466875	-	tr|D8L9R1|D8L9R1_WHEAT	Receptor-like protein kinase, putative,expressed	PF01657: Salt stress response/antifungal; PF07714: Protein tyrosine kinase	IPR000719: Protein kinase domain; IPR001245: Serine-threonine/tyrosine-protein kinase, catalytic domain; IPR002902: Gnk2-homologous domain; IPR008271: Serine/threonine-protein kinase, active site; IPR011009: Protein kinase-like domain	GO:0004672 MF: protein kinase activity;GO:0005524 MF: ATP binding;GO:0006468 BP: protein phosphorylation	G	PF01657; PF07714	IPR000719; IPR001245; IPR002902; IPR008271; IPR011009	GO:0004672; GO:0005524; GO:0006468
888	TraesCS1D02G558000LC	IWGSC_v1.1_201706	chr1D	481473347	481474149	-	sp|P93194|RPK1_IPONI	Receptor-like protein kinase	PF00069: Protein kinase domain	IPR000719: Protein kinase domain; IPR011009: Protein kinase-like domain	GO:0004672 MF: protein kinase activity;GO:0005524 MF: ATP binding;GO:0006468 BP: protein phosphorylation	G	PF00069	IPR000719; IPR011009	GO:0004672; GO:0005524; GO:0006468
889	TraesCS1D02G430900	IWGSC_v1.1_201706	chr1D	481474425	481476408	-	tr|D8L9R1|D8L9R1_WHEAT	Receptor-like protein kinase, putative,expressed	PF01657: Salt stress response/antifungal; PF00069: Protein kinase domain	IPR000719: Protein kinase domain; IPR002902: Gnk2-homologous domain; IPR011009: Protein kinase-like domain; IPR017441: Protein kinase, ATP binding site	GO:0004672 MF: protein kinase activity;GO:0005524 MF: ATP binding;GO:0006468 BP: protein phosphorylation	G	PF01657; PF00069	IPR000719; IPR002902; IPR011009; IPR017441	GO:0004672; GO:0005524; GO:0006468
890	TraesCS1D02G431000	IWGSC_v1.1_201706	chr1D	481480571	481483437	+	tr|D8L9R1|D8L9R1_WHEAT	Receptor-like protein kinase, putative,expressed	PF01657: Salt stress response/antifungal; PF07714: Protein tyrosine kinase	IPR000719: Protein kinase domain; IPR001245: Serine-threonine/tyrosine-protein kinase, catalytic domain; IPR002902: Gnk2-homologous domain; IPR008271: Serine/threonine-protein kinase, active site; IPR011009: Protein kinase-like domain; IPR017441: Protein kinase, ATP binding site	GO:0004672 MF: protein kinase activity;GO:0005524 MF: ATP binding;GO:0006468 BP: protein phosphorylation	G	PF01657; PF07714	IPR000719; IPR001245; IPR002902; IPR008271; IPR011009; IPR017441	GO:0004672; GO:0005524; GO:0006468
891	TraesCS1D02G431100	IWGSC_v1.1_201706	chr1D	481498169	481499881	+	tr|U5S329|U5S329_WHEAT	Cysteine-rich receptor kinase	PF01657: Salt stress response/antifungal	IPR002902: Gnk2-homologous domain		G	PF01657	IPR002902
892	TraesCS1D02G558100LC	IWGSC_v1.1_201706	chr1D	481498931	481499269	-	AT4G32430.2	Pentatricopeptide repeat (PPR) superfamily protein				G
893	TraesCS1D02G431200	IWGSC_v1.1_201706	chr1D	481499534	481502060	-	tr|M8ANI3|M8ANI3_TRIUA	Glucan endo-1,3-beta-glucosidase 3	PF00332: Glycosyl hydrolases family 17; PF07983: X8 domain	IPR000490: Glycoside hydrolase family 17; IPR012946: X8 domain; IPR017853: Glycoside hydrolase superfamily	GO:0004553 MF: hydrolase activity, hydrolyzing O-glycosyl compounds;GO:0005975 BP: carbohydrate metabolic process	G	PF00332; PF07983	IPR000490; IPR012946; IPR017853	GO:0004553; GO:0005975
894	TraesCS1D02G431300	IWGSC_v1.1_201706	chr1D	481550496	481552740	+	tr|M8ANI3|M8ANI3_TRIUA	Glucan endo-1,3-beta-glucosidase 3	PF00332: Glycosyl hydrolases family 17; PF07983: X8 domain	IPR000490: Glycoside hydrolase family 17; IPR012946: X8 domain; IPR017853: Glycoside hydrolase superfamily	GO:0004553 MF: hydrolase activity, hydrolyzing O-glycosyl compounds;GO:0005975 BP: carbohydrate metabolic process	G	PF00332; PF07983	IPR000490; IPR012946; IPR017853	GO:0004553; GO:0005975
895	TraesCS1D02G431400	IWGSC_v1.1_201706	chr1D	481556383	481559743	-	tr|D8L9R1|D8L9R1_WHEAT	Receptor-like protein kinase, putative,expressed	PF01657: Salt stress response/antifungal; PF00069: Protein kinase domain	IPR000719: Protein kinase domain; IPR002902: Gnk2-homologous domain; IPR008271: Serine/threonine-protein kinase, active site; IPR011009: Protein kinase-like domain; IPR017441: Protein kinase, ATP binding site	GO:0004672 MF: protein kinase activity;GO:0005524 MF: ATP binding;GO:0006468 BP: protein phosphorylation	G	PF01657; PF00069	IPR000719; IPR002902; IPR008271; IPR011009; IPR017441	GO:0004672; GO:0005524; GO:0006468
896	TraesCS1D02G431500	IWGSC_v1.1_201706	chr1D	481563845	481565828	+	tr|D8L9R1|D8L9R1_WHEAT	Receptor-like protein kinase, putative,expressed	PF01657: Salt stress response/antifungal; PF00069: Protein kinase domain	IPR000719: Protein kinase domain; IPR002902: Gnk2-homologous domain; IPR011009: Protein kinase-like domain; IPR017441: Protein kinase, ATP binding site	GO:0004672 MF: protein kinase activity;GO:0005524 MF: ATP binding;GO:0006468 BP: protein phosphorylation	G	PF01657; PF00069	IPR000719; IPR002902; IPR011009; IPR017441	GO:0004672; GO:0005524; GO:0006468
897	TraesCS1D02G558200LC	IWGSC_v1.1_201706	chr1D	481566104	481566878	+	sp|P93194|RPK1_IPONI	Receptor-like protein kinase	PF00069: Protein kinase domain	IPR000719: Protein kinase domain; IPR011009: Protein kinase-like domain	GO:0004672 MF: protein kinase activity;GO:0005524 MF: ATP binding;GO:0006468 BP: protein phosphorylation	G	PF00069	IPR000719; IPR011009	GO:0004672; GO:0005524; GO:0006468
898	TraesCS1D02G558300LC	IWGSC_v1.1_201706	chr1D	481573250	481577029	+	AT2G24645.3	Transcriptional factor B3 family protein		IPR003340: B3 DNA binding domain; IPR015300: DNA-binding pseudobarrel domain	GO:0003677 MF: DNA binding	G		IPR003340; IPR015300	GO:0003677
899	TraesCS1D02G558400LC	IWGSC_v1.1_201706	chr1D	481577259	481578188	+	AT1G33400.3	Tetratricopeptide repeat (TPR)-like superfamily protein				G
900	TraesCS1D02G558500LC	IWGSC_v1.1_201706	chr1D	481598944	481599309	-	tr|A0A097F7D5|A0A097F7D5_9SOLA	Physalis organ size 1				G
901	TraesCS1D02G431600	IWGSC_v1.1_201706	chr1D	481602722	481603980	+	tr|I1MKR8|I1MKR8_SOYBN	WRKY transcription factor	PF03106: WRKY DNA -binding domain	IPR003657: WRKY domain	GO:0003700 MF: transcription factor activity, sequence-specific DNA binding;GO:0006355 BP: regulation of transcription, DNA-templated;GO:0043565 MF: sequence-specific DNA binding	G	PF03106	IPR003657	GO:0003700; GO:0006355; GO:0043565
902	TraesCS1D02G558600LC	IWGSC_v1.1_201706	chr1D	481612231	481612509	+	AT2G16040.1	hAT dimerization domain-containing protein / transposase-like protein	PF05699: hAT family C-terminal dimerisation region	IPR008906: HAT, C-terminal dimerisation domain	GO:0046983 MF: protein dimerization activity	TE	PF05699	IPR008906	GO:0046983
903	TraesCS1D02G558700LC	IWGSC_v1.1_201706	chr1D	481616246	481617480	-	tr|A0A098GMQ9|A0A098GMQ9_9ROSI	S-type anion channel	PF03595: Voltage-dependent anion channel	IPR004695: Voltage-dependent anion channel	GO:0016021 CC: integral component of membrane;GO:0055085 BP: transmembrane transport	G	PF03595	IPR004695	GO:0016021; GO:0055085
904	TraesCS1D02G558800LC	IWGSC_v1.1_201706	chr1D	481620756	481621367	+	AT4G17410.5	DWNN domain, a CCHC-type zinc finger		IPR001878: Zinc finger, CCHC-type	GO:0003676 MF: nucleic acid binding;GO:0008270 MF: zinc ion binding	TE?		IPR001878	GO:0003676; GO:0008270
905	TraesCS1D02G558900LC	IWGSC_v1.1_201706	chr1D	481624821	481625361	-	tr|A0A0J8B8I8|A0A0J8B8I8_BETVU	DNA topoisomerase				G
906	TraesCS1D02G431700	IWGSC_v1.1_201706	chr1D	481692697	481699007	+	sp|P73179|FTSH1_SYNY3	ATP-dependent zinc metalloprotease FtsH 1	PF00004: ATPase family associated with various cellular activities (AAA)	IPR003593: AAA+ ATPase domain; IPR003959: ATPase, AAA-type, core; IPR003960: ATPase, AAA-type, conserved site; IPR027417: P-loop containing nucleoside triphosphate hydrolase	GO:0005524 MF: ATP binding	G	PF00004	IPR003593; IPR003959; IPR003960; IPR027417	GO:0005524
907	TraesCS1D02G559000LC	IWGSC_v1.1_201706	chr1D	481708358	481712245	-	tr|Q7XEP7|Q7XEP7_ORYSJ	Transposon protein, putative, CACTA, En/Spm sub-class	PF02992: Transposase family tnp2	IPR004242: Transposon, En/Spm-like		TE	PF02992	IPR004242
908	TraesCS1D02G431800	IWGSC_v1.1_201706	chr1D	481717765	481719721	+	tr|A0A1D5T0Q7|A0A1D5T0Q7_WHEAT	Carboxypeptidase	PF00450: Serine carboxypeptidase	IPR001563: Peptidase S10, serine carboxypeptidase; IPR018202: Serine carboxypeptidase, serine active site; IPR029058: Alpha/Beta hydrolase fold	GO:0004185 MF: serine-type carboxypeptidase activity;GO:0006508 BP: proteolysis	G	PF00450	IPR001563; IPR018202; IPR029058	GO:0004185; GO:0006508
909	TraesCS1D02G559100LC	IWGSC_v1.1_201706	chr1D	481787637	481788275	-	tr|A0A0U1YDS8|A0A0U1YDS8_9ERIC	Photosystem I assembly protein Ycf1				G
910	TraesCS1D02G559200LC	IWGSC_v1.1_201706	chr1D	481788279	481788755	-	sp|Q9XGH7|PP2A_TOBAC	Serine/threonine-protein phosphatase PP2A catalytic subunit				G
911	TraesCS1D02G431900	IWGSC_v1.1_201706	chr1D	481805921	481808126	+	tr|Q6ATT7|Q6ATT7_ORYSJ	Cytochrome P450, putative	PF00067: Cytochrome P450	IPR001128: Cytochrome P450; IPR002401: Cytochrome P450, E-class, group I; IPR017972: Cytochrome P450, conserved site	GO:0005506 MF: iron ion binding;GO:0016705 MF: oxidoreductase activity, acting on paired donors, with incorporation or reduction of molecular oxygen;GO:0020037 MF: heme binding;GO:0055114 BP: oxidation-reduction process	G	PF00067	IPR001128; IPR002401; IPR017972	GO:0005506; GO:0016705; GO:0020037; GO:0055114
912	TraesCS1D02G559300LC	IWGSC_v1.1_201706	chr1D	481858287	481858568	+	tr|A0A072TIS8|A0A072TIS8_MEDTR	Endonuclease/exonuclease/phosphatase family protein		IPR005135: Endonuclease/exonuclease/phosphatase		TE?		IPR005135
913	TraesCS1D02G559400LC	IWGSC_v1.1_201706	chr1D	481918575	481919573	+	AT2G34320.1	Polynucleotidyl transferase, ribonuclease H-like superfamily protein	PF13966: zinc-binding in reverse transcriptase; PF13456: Reverse transcriptase-like	IPR012337: Ribonuclease H-like domain; IPR026960: Reverse transcriptase zinc-binding domain	GO:0003676 MF: nucleic acid binding	TE	PF13966; PF13456	IPR012337; IPR026960	GO:0003676
914	TraesCS1D02G559500LC	IWGSC_v1.1_201706	chr1D	481921906	481922110	-	tr|A0A068BBU4|A0A068BBU4_BATMA	Cytochrome b	PF00032: Cytochrome b(C-terminal)/b6/petD	IPR005798: Cytochrome b/b6, C-terminal	GO:0009055 MF: electron carrier activity;GO:0016020 CC: membrane;GO:0016491 MF: oxidoreductase activity	G	PF00032	IPR005798	GO:0009055; GO:0016020; GO:0016491
915	TraesCS1D02G559600LC	IWGSC_v1.1_201706	chr1D	481926576	481926977	+	tr|A0A151R7I1|A0A151R7I1_CAJCA	B3 domain-containing protein family	PF02362: B3 DNA binding domain	IPR003340: B3 DNA binding domain; IPR015300: DNA-binding pseudobarrel domain	GO:0003677 MF: DNA binding	G	PF02362	IPR003340; IPR015300	GO:0003677
916	TraesCS1D02G559700LC	IWGSC_v1.1_201706	chr1D	482001480	482001887	+	AT4G04650.1	RNA-directed DNA polymerase (reverse transcriptase)-related family protein	PF13966: zinc-binding in reverse transcriptase	IPR026960: Reverse transcriptase zinc-binding domain		TE	PF13966	IPR026960
917	TraesCS1D02G559800LC	IWGSC_v1.1_201706	chr1D	482019448	482019912	-	tr|A0A1J3HNP1|A0A1J3HNP1_NOCCA	Glutathione S-transferase T3				G
918	TraesCS1D02G432000	IWGSC_v1.1_201706	chr1D	482025555	482026861	+	tr|G7KBZ0|G7KBZ0_MEDTR	Membrane-associated kinase regulator, putative				G
919	TraesCS1D02G559900LC	IWGSC_v1.1_201706	chr1D	482061275	482061439	-	tr|A0A1E5VJN0|A0A1E5VJN0_9POAL	Ubiquitinyl hydrolase 1				G
920	TraesCS1D02G432100	IWGSC_v1.1_201706	chr1D	482106033	482106368	-	AT3G26570.2	phosphate transporter 2;1				G
921	TraesCS1D02G560000LC	IWGSC_v1.1_201706	chr1D	482107106	482107494	+	AT3G26855.1	RNA-directed DNA polymerase (reverse transcriptase)-related family protein	PF13966: zinc-binding in reverse transcriptase	IPR026960: Reverse transcriptase zinc-binding domain		TE	PF13966	IPR026960
922	TraesCS1D02G432200	IWGSC_v1.1_201706	chr1D	482108906	482109519	-	AT2G37340.1	arginine/serine-rich zinc knuckle-containing protein 33				TE?
923	TraesCS1D02G432300	IWGSC_v1.1_201706	chr1D	482208616	482209628	-	tr|A0A061G639|A0A061G639_THECC	Late embryogenesis abundant hydroxyproline-rich glycoprotein family, putative	PF03168: Late embryogenesis abundant protein	IPR004864: Late embryogenesis abundant protein, LEA-14; IPR013783: Immunoglobulin-like fold		G	PF03168	IPR004864; IPR013783
924	TraesCS1D02G432400	IWGSC_v1.1_201706	chr1D	482217137	482218242	+	tr|A0A0K9PIU3|A0A0K9PIU3_ZOSMR	Late embryogenesis abundant protein Lea14	PF03168: Late embryogenesis abundant protein	IPR004864: Late embryogenesis abundant protein, LEA-14; IPR013783: Immunoglobulin-like fold; IPR013990: Water stress and hypersensitive response domain	GO:0009269 BP: response to desiccation	G	PF03168	IPR004864; IPR013783; IPR013990	GO:0009269
925	TraesCS1D02G560100LC	IWGSC_v1.1_201706	chr1D	482227015	482227467	+	tr|Q7G3D9|Q7G3D9_ORYSJ	Retrotransposon protein, putative, unclassified				TE
926	TraesCS1D02G432500	IWGSC_v1.1_201706	chr1D	482232612	482234538	+	tr|A0A1C3RMF1|A0A1C3RMF1_MEDTR	S-type anion channel	PF03595: Voltage-dependent anion channel	IPR004695: Voltage-dependent anion channel	GO:0016021 CC: integral component of membrane;GO:0055085 BP: transmembrane transport	G	PF03595	IPR004695	GO:0016021; GO:0055085
927	TraesCS1D02G560200LC	IWGSC_v1.1_201706	chr1D	482241027	482242707	+	AT3G48060.3	BAH and TFIIS domain-containing protein				G
928	TraesCS1D02G560300LC	IWGSC_v1.1_201706	chr1D	482242055	482242387	-	tr|A0A1D5WGL0|A0A1D5WGL0_WHEAT	Glycosyltransferase				G
929	TraesCS1D02G432600	IWGSC_v1.1_201706	chr1D	482242398	482243459	-	tr|A0A1D5RS38|A0A1D5RS38_WHEAT	Glycosyltransferase	PF00201: UDP-glucoronosyl and UDP-glucosyl transferase	IPR002213: UDP-glucuronosyl/UDP-glucosyltransferase	GO:0008152 BP: metabolic process;GO:0016758 MF: transferase activity, transferring hexosyl groups	G	PF00201	IPR002213	GO:0008152; GO:0016758
930	TraesCS1D02G560400LC	IWGSC_v1.1_201706	chr1D	482247389	482249453	+	sp|A7GIH1|CLPX_CLOBL	ATP-dependent Clp protease ATP-binding subunit ClpX				G
931	TraesCS1D02G560500LC	IWGSC_v1.1_201706	chr1D	482247476	482247919	+	sp|B2SYY5|COQ7_PARPJ	2-nonaprenyl-3-methyl-6-methoxy-1,4-benzoquinol hydroxylase				G
932	TraesCS1D02G432700	IWGSC_v1.1_201706	chr1D	482274663	482276554	+	tr|A0A1C3RMF1|A0A1C3RMF1_MEDTR	S-type anion channel	PF03595: Voltage-dependent anion channel	IPR004695: Voltage-dependent anion channel	GO:0016021 CC: integral component of membrane;GO:0055085 BP: transmembrane transport	G	PF03595	IPR004695	GO:0016021; GO:0055085
933	TraesCS1D02G432800	IWGSC_v1.1_201706	chr1D	482323410	482325772	+	tr|A0A098GMQ9|A0A098GMQ9_9ROSI	S-type anion channel	PF03595: Voltage-dependent anion channel	IPR004695: Voltage-dependent anion channel	GO:0016021 CC: integral component of membrane;GO:0055085 BP: transmembrane transport	G	PF03595	IPR004695	GO:0016021; GO:0055085
934	TraesCS1D02G560600LC	IWGSC_v1.1_201706	chr1D	482343046	482344188	-	tr|Q2R9J3|Q2R9J3_ORYSJ	Retrotransposon protein, putative, unclassified		IPR005135: Endonuclease/exonuclease/phosphatase		TE		IPR005135
935	TraesCS1D02G560700LC	IWGSC_v1.1_201706	chr1D	482344790	482345589	-	tr|Q7G3D9|Q7G3D9_ORYSJ	Retrotransposon protein, putative, unclassified	PF14111: Domain of unknown function (DUF4283); PF14392: Zinc knuckle	IPR001878: Zinc finger, CCHC-type; IPR025558: Domain of unknown function DUF4283; IPR025836: Zinc knuckle CX2CX4HX4C	GO:0003676 MF: nucleic acid binding;GO:0008270 MF: zinc ion binding	TE	PF14111; PF14392	IPR001878; IPR025558; IPR025836	GO:0003676; GO:0008270
936	TraesCS1D02G432900	IWGSC_v1.1_201706	chr1D	482369220	482371775	+	tr|A0A098GMQ9|A0A098GMQ9_9ROSI	S-type anion channel	PF03595: Voltage-dependent anion channel	IPR004695: Voltage-dependent anion channel	GO:0016021 CC: integral component of membrane;GO:0055085 BP: transmembrane transport	G	PF03595	IPR004695	GO:0016021; GO:0055085
937	TraesCS1D02G433000	IWGSC_v1.1_201706	chr1D	482439863	482440534	+	AT1G56400.1	F-box family protein	PF12937: F-box-like	IPR001810: F-box domain; IPR032675: Leucine-rich repeat domain, L domain-like	GO:0005515 MF: protein binding	TE?	PF12937	IPR001810; IPR032675	GO:0005515
938	TraesCS1D02G560800LC	IWGSC_v1.1_201706	chr1D	482465238	482469195	+	sp|Q5WV02|ENO_LEGPL	Enolase				G
939	TraesCS1D02G560900LC	IWGSC_v1.1_201706	chr1D	482487379	482487738	-	tr|M7YNW6|M7YNW6_TRIUA	Cohesin subunit SA-1				G
940	TraesCS1D02G433100	IWGSC_v1.1_201706	chr1D	482491189	482493374	-	tr|A0A098GMQ9|A0A098GMQ9_9ROSI	S-type anion channel	PF03595: Voltage-dependent anion channel	IPR004695: Voltage-dependent anion channel	GO:0016021 CC: integral component of membrane;GO:0055085 BP: transmembrane transport	G	PF03595	IPR004695	GO:0016021; GO:0055085
941	TraesCS1D02G433200	IWGSC_v1.1_201706	chr1D	482515174	482517590	-	tr|A0A098GMQ9|A0A098GMQ9_9ROSI	S-type anion channel	PF03595: Voltage-dependent anion channel	IPR004695: Voltage-dependent anion channel	GO:0016021 CC: integral component of membrane;GO:0055085 BP: transmembrane transport	G	PF03595	IPR004695	GO:0016021; GO:0055085
942	TraesCS1D02G433300	IWGSC_v1.1_201706	chr1D	482833512	482836146	+	tr|B6TCZ2|B6TCZ2_MAIZE	Protein ABIL1				G
943	TraesCS1D02G433400	IWGSC_v1.1_201706	chr1D	482836356	482839907	-	tr|B2KTA5|B2KTA5_WHEAT	Calcium-dependent protein kinase	PF00069: Protein kinase domain; PF13499: EF-hand domain pair	IPR000719: Protein kinase domain; IPR002048: EF-hand domain; IPR008271: Serine/threonine-protein kinase, active site; IPR011009: Protein kinase-like domain; IPR011992: EF-hand domain pair; IPR017441: Protein kinase, ATP binding site; IPR018247: EF-Hand 1, calcium-binding site	GO:0004672 MF: protein kinase activity;GO:0005509 MF: calcium ion binding;GO:0005524 MF: ATP binding;GO:0006468 BP: protein phosphorylation	G	PF00069; PF13499	IPR000719; IPR002048; IPR008271; IPR011009; IPR011992; IPR017441; IPR018247	GO:0004672; GO:0005509; GO:0005524; GO:0006468
944	TraesCS1D02G433500	IWGSC_v1.1_201706	chr1D	482896065	482897873	+	tr|Q9LN03|Q9LN03_ARATH	C3HC4-type RING finger-containing protein	PF17123: RING-like zinc finger; PF13768: von Willebrand factor type A domain; PF14624: VWA / Hh protein intein-like	IPR001841: Zinc finger, RING-type; IPR002035: von Willebrand factor, type A; IPR013083: Zinc finger, RING/FYVE/PHD-type; IPR032838: VWA-Hint protein, Vwaint domain	GO:0005515 MF: protein binding;GO:0008270 MF: zinc ion binding	G	PF17123; PF13768; PF14624	IPR001841; IPR002035; IPR013083; IPR032838	GO:0005515; GO:0008270
945	TraesCS1D02G561000LC	IWGSC_v1.1_201706	chr1D	482934058	482934317	+	tr|A0A072VES6|A0A072VES6_MEDTR	Endonuclease/exonuclease/phosphatase family protein		IPR005135: Endonuclease/exonuclease/phosphatase		TE?		IPR005135
946	TraesCS1D02G561100LC	IWGSC_v1.1_201706	chr1D	482984653	482985117	-	tr|A0A1J3K4I8|A0A1J3K4I8_NOCCA	Retrovirus-related Pol polyprotein from transposon TNT 1-94				TE
947	TraesCS1D02G433600	IWGSC_v1.1_201706	chr1D	482991763	482993572	-	tr|A0A061E9C4|A0A061E9C4_THECC	FAD-binding Berberine family protein	PF01565: FAD binding domain; PF08031: Berberine and berberine like	IPR006094: FAD linked oxidase, N-terminal; IPR012951: Berberine/berberine-like; IPR016166: FAD-binding, type 2; IPR016167: FAD-binding, type 2, subdomain 1; IPR016169: CO dehydrogenase flavoprotein-like, FAD-binding, subdomain 2	GO:0003824 MF: catalytic activity;GO:0016491 MF: oxidoreductase activity;GO:0016614 MF: oxidoreductase activity, acting on CH-OH group of donors;GO:0050660 MF: flavin adenine dinucleotide binding;GO:0055114 BP: oxidation-reduction process	G	PF01565; PF08031	IPR006094; IPR012951; IPR016166; IPR016167; IPR016169	GO:0003824; GO:0016491; GO:0016614; GO:0050660; GO:0055114
948	TraesCS1D02G561110LC	IWGSC_v1.1_201706	chr1D	483004308	483004583	-	AT5G51080.2	RNase H family protein	PF13456: Reverse transcriptase-like	IPR012337: Ribonuclease H-like domain	GO:0003676 MF: nucleic acid binding	TE	PF13456	IPR012337	GO:0003676
949	TraesCS1D02G561200LC	IWGSC_v1.1_201706	chr1D	483005174	483005561	-	tr|Q7G3D9|Q7G3D9_ORYSJ	Retrotransposon protein, putative, unclassified				TE
950	TraesCS1D02G561300LC	IWGSC_v1.1_201706	chr1D	483005673	483005933	-	tr|A2Q338|A2Q338_MEDTR	RNA-directed DNA polymerase (Reverse transcriptase)				TE
951	TraesCS1D02G433800	IWGSC_v1.1_201706	chr1D	483069299	483072378	-	AT2G33170.2	Leucine-rich repeat receptor-like protein kinase family protein	PF08263: Leucine rich repeat N-terminal domain; PF00560: Leucine Rich Repeat	IPR001611: Leucine-rich repeat; IPR003591: Leucine-rich repeat, typical subtype; IPR013210: Leucine-rich repeat-containing N-terminal, plant-type; IPR032675: Leucine-rich repeat domain, L domain-like	GO:0005515 MF: protein binding	G	PF08263; PF00560	IPR001611; IPR003591; IPR013210; IPR032675	GO:0005515
952	TraesCS1D02G561400LC	IWGSC_v1.1_201706	chr1D	483080064	483084836	-	AT3G50960.2	thioredoxin domain PLP3A-like protein				G
953	TraesCS1D02G561500LC	IWGSC_v1.1_201706	chr1D	483084900	483086950	-	sp|P16088|POL_FIVPE	Pol polyprotein	PF00665: Integrase core domain	IPR001584: Integrase, catalytic core; IPR012337: Ribonuclease H-like domain	GO:0003676 MF: nucleic acid binding;GO:0015074 BP: DNA integration	TE	PF00665	IPR001584; IPR012337	GO:0003676; GO:0015074
954	TraesCS1D02G561600LC	IWGSC_v1.1_201706	chr1D	483107512	483112451	+	sp|Q7TSY2|LHPL4_RAT	Lipoma HMGIC fusion partner-like protein 4				G
955	TraesCS1D02G561700LC	IWGSC_v1.1_201706	chr1D	483109946	483110251	+	sp|Q1Q8I5|CMOB_PSYCK	tRNA U34 carboxymethyltransferase				G
956	TraesCS1D02G561800LC	IWGSC_v1.1_201706	chr1D	483111509	483111841	-	tr|A0A072TQZ6|A0A072TQZ6_MEDTR	Endonuclease/exonuclease/phosphatase family protein		IPR005135: Endonuclease/exonuclease/phosphatase		TE?		IPR005135
957	TraesCS1D02G561900LC	IWGSC_v1.1_201706	chr1D	483115692	483115978	-	tr|B6UEA2|B6UEA2_MAIZE	4F5 protein family protein	PF04419: 4F5 protein family	IPR007513: Uncharacterised protein family SERF		G	PF04419	IPR007513
958	TraesCS1D02G562000LC	IWGSC_v1.1_201706	chr1D	483136597	483138381	-	AT3G50820.1	photosystem II subunit O-2				G
959	TraesCS1D02G562100LC	IWGSC_v1.1_201706	chr1D	483139309	483140964	-	AT1G18270.4	ketose-bisphosphate aldolase class-II family protein				G
960	TraesCS1D02G433900	IWGSC_v1.1_201706	chr1D	483142065	483144469	+	AT1G64300.2	Protein kinase family protein	PF06760: Protein of unknown function (DUF1221); PF07714: Protein tyrosine kinase	IPR000719: Protein kinase domain; IPR001245: Serine-threonine/tyrosine-protein kinase, catalytic domain; IPR010632: Domain of unknown function DUF1221; IPR011009: Protein kinase-like domain	GO:0004672 MF: protein kinase activity;GO:0005524 MF: ATP binding;GO:0006468 BP: protein phosphorylation	G	PF06760; PF07714	IPR000719; IPR001245; IPR010632; IPR011009	GO:0004672; GO:0005524; GO:0006468
961	TraesCS1D02G434000	IWGSC_v1.1_201706	chr1D	483144606	483149775	-	tr|A0A0K9PB32|A0A0K9PB32_ZOSMR	Mitochondrial carrier-like protein	PF00153: Mitochondrial carrier protein	IPR002067: Mitochondrial carrier protein; IPR018108: Mitochondrial substrate/solute carrier; IPR023395: Mitochondrial carrier domain	GO:0055085 BP: transmembrane transport	G	PF00153	IPR002067; IPR018108; IPR023395	GO:0055085
962	TraesCS1D02G562200LC	IWGSC_v1.1_201706	chr1D	483228993	483229388	-	sp|Q8DBT2|DEOC_VIBVU	Deoxyribose-phosphate aldolase				G
963	TraesCS1D02G562300LC	IWGSC_v1.1_201706	chr1D	483288565	483288946	-	sp|Q8IDX6|RBP2A_PLAF7	Reticulocyte-binding protein 2 homolog a				G
964	TraesCS1D02G562400LC	IWGSC_v1.1_201706	chr1D	483305828	483306100	-	sp|P08548|LIN1_NYCCO	LINE-1 reverse transcriptase homolog	PF00078: Reverse transcriptase (RNA-dependent DNA polymerase)	IPR000477: Reverse transcriptase domain		TE	PF00078	IPR000477
965	TraesCS1D02G562500LC	IWGSC_v1.1_201706	chr1D	483307126	483308285	-	tr|Q2QZV1|Q2QZV1_ORYSJ	Retrotransposon protein, putative, unclassified	PF03372: Endonuclease/Exonuclease/phosphatase family	IPR005135: Endonuclease/exonuclease/phosphatase		TE	PF03372	IPR005135
966	TraesCS1D02G562600LC	IWGSC_v1.1_201706	chr1D	483352277	483352633	-	sp|C1D6F1|PUR9_LARHH	Bifunctional purine biosynthesis protein PurH				G
967	TraesCS1D02G562700LC	IWGSC_v1.1_201706	chr1D	483391220	483391673	-	sp|Q3Z5Q6|COAE_SHISS	Dephospho-CoA kinase				G
968	TraesCS1D02G434100	IWGSC_v1.1_201706	chr1D	483451262	483457886	+	tr|A0A1J3HS24|A0A1J3HS24_NOCCA	Indole-3-acetic acid-amido synthetase GH3.3	PF03321: GH3 auxin-responsive promoter	IPR004993: GH3 family		G	PF03321	IPR004993
969	TraesCS1D02G562800LC	IWGSC_v1.1_201706	chr1D	483465201	483465931	-	tr|Q2R1M9|Q2R1M9_ORYSJ	Transposon protein, putative, CACTA, En/Spm sub-class	PF13359: DDE superfamily endonuclease	IPR027806: Harbinger transposase-derived nuclease domain		TE	PF13359	IPR027806
970	TraesCS1D02G434200	IWGSC_v1.1_201706	chr1D	483512626	483517445	+	tr|A0A1I9LNZ7|A0A1I9LNZ7_ARATH	Extra-large G-like protein, putative (DUF3133)	PF11331: Probable zinc-ribbon domain	IPR021480: Probable zinc-ribbon domain, plant		G	PF11331	IPR021480
971	TraesCS1D02G434300	IWGSC_v1.1_201706	chr1D	483520814	483530254	+	tr|B9GXG4|B9GXG4_POPTR	Amino acid transporter family protein	PF01490: Transmembrane amino acid transporter protein	IPR013057: Amino acid transporter, transmembrane domain		G	PF01490	IPR013057
972	TraesCS1D02G563000LC	IWGSC_v1.1_201706	chr1D	483523938	483524414	+	AT3G26290.2	cytochrome P450, family 71, subfamily B, polypeptide 26				G
973	TraesCS1D02G434400	IWGSC_v1.1_201706	chr1D	483671609	483676367	+	tr|G7JKD3|G7JKD3_MEDTR	Transducin/WD40 repeat protein	PF00400: WD domain, G-beta repeat	IPR001680: WD40 repeat; IPR015943: WD40/YVTN repeat-like-containing domain; IPR017986: WD40-repeat-containing domain; IPR019775: WD40 repeat, conserved site; IPR020472: G-protein beta WD-40 repeat	GO:0005515 MF: protein binding	G	PF00400	IPR001680; IPR015943; IPR017986; IPR019775; IPR020472	GO:0005515
974	TraesCS1D02G434500	IWGSC_v1.1_201706	chr1D	483680714	483681497	+	tr|G7INT4|G7INT4_MEDTR	Lipid transfer protein	PF14368: Probable lipid transfer	IPR000528: Plant lipid transfer protein/Par allergen; IPR016140: Bifunctional inhibitor/plant lipid transfer protein/seed storage helical domain	GO:0006869 BP: lipid transport;GO:0008289 MF: lipid binding	G	PF14368	IPR000528; IPR016140	GO:0006869; GO:0008289
975	TraesCS1D02G434600	IWGSC_v1.1_201706	chr1D	483691033	483698235	-	AT5G38350.1	Disease resistance protein (NBS-LRR class) family	PF00931: NB-ARC domain	IPR002182: NB-ARC; IPR011991: Winged helix-turn-helix DNA-binding domain; IPR027417: P-loop containing nucleoside triphosphate hydrolase	GO:0043531 MF: ADP binding	G	PF00931	IPR002182; IPR011991; IPR027417	GO:0043531
976	TraesCS1D02G563200LC	IWGSC_v1.1_201706	chr1D	483816687	483818132	-	AT2G44090.4	Ankyrin repeat family protein				G
977	TraesCS1D02G563300LC	IWGSC_v1.1_201706	chr1D	483827096	483828113	+	AT1G19800.6	trigalactosyldiacylglycerol 1				G
978	TraesCS1D02G563400LC	IWGSC_v1.1_201706	chr1D	483828315	483828691	+	sp|Q3JBB6|LON_NITOC	Lon protease	PF03004: Plant transposase (Ptta/En/Spm family)	IPR004252: Probable transposase, Ptta/En/Spm, plant		TE?	PF03004	IPR004252
979	TraesCS1D02G434700	IWGSC_v1.1_201706	chr1D	483842577	483849402	+	tr|F4HQF0|F4HQF0_ARATH	Coatomer subunit beta'-1	PF00400: WD domain, G-beta repeat	IPR001680: WD40 repeat; IPR015943: WD40/YVTN repeat-like-containing domain; IPR017986: WD40-repeat-containing domain; IPR020472: G-protein beta WD-40 repeat	GO:0005515 MF: protein binding	G	PF00400	IPR001680; IPR015943; IPR017986; IPR020472	GO:0005515
980	TraesCS1D02G563500LC	IWGSC_v1.1_201706	chr1D	483865060	483866327	+	tr|G7INT4|G7INT4_MEDTR	Lipid transfer protein	PF14368: Probable lipid transfer	IPR000528: Plant lipid transfer protein/Par allergen; IPR016140: Bifunctional inhibitor/plant lipid transfer protein/seed storage helical domain	GO:0006869 BP: lipid transport;GO:0008289 MF: lipid binding	G	PF14368	IPR000528; IPR016140	GO:0006869; GO:0008289
981	TraesCS1D02G434789	IWGSC_v1.1_201706	chr1D	483872886	483875864	-	NOT IN V1.0	NOT IN V1.0	NOT IN V1.0	NOT IN V1.0	NOT IN V1.0	NOT IN V1.0	NOT IN V1.0	NOT IN V1.0	NOT IN V1.0
982	TraesCS1D02G434800	IWGSC_v1.1_201706	chr1D	483877775	483885015	-	AT5G38350.1	Disease resistance protein (NBS-LRR class) family	PF00931: NB-ARC domain	IPR002182: NB-ARC; IPR011991: Winged helix-turn-helix DNA-binding domain; IPR027417: P-loop containing nucleoside triphosphate hydrolase; IPR032675: Leucine-rich repeat domain, L domain-like	GO:0043531 MF: ADP binding	G	PF00931	IPR002182; IPR011991; IPR027417; IPR032675	GO:0043531
983	TraesCS1D02G434900	IWGSC_v1.1_201706	chr1D	483895482	483896635	+	tr|D7L063|D7L063_ARALL	Protease inhibitor/seed storage/lipid transfer protein family protein	PF14368: Probable lipid transfer	IPR003882: Pistil-specific extensin-like protein; IPR016140: Bifunctional inhibitor/plant lipid transfer protein/seed storage helical domain	GO:0005199 MF: structural constituent of cell wall	G	PF14368	IPR003882; IPR016140	GO:0005199
984	TraesCS1D02G435000	IWGSC_v1.1_201706	chr1D	483901988	483903042	+	tr|G7INT4|G7INT4_MEDTR	Lipid transfer protein	PF14368: Probable lipid transfer	IPR016140: Bifunctional inhibitor/plant lipid transfer protein/seed storage helical domain		G	PF14368	IPR016140
985	TraesCS1D02G563700LC	IWGSC_v1.1_201706	chr1D	483915215	483915388	+	AT1G04945.3	HIT-type Zinc finger family protein				TE?
986	TraesCS1D02G435100	IWGSC_v1.1_201706	chr1D	483915893	483916543	+	tr|A0A075VZA3|A0A075VZA3_AEGBI	ATP-dependent Clp protease proteolytic subunit	PF00574: Clp protease	IPR001907: ATP-dependent Clp protease proteolytic subunit; IPR023562: Clp protease proteolytic subunit /Translocation-enhancing protein TepA; IPR029045: ClpP/crotonase-like domain; IPR033135: ClpP, histidine active site	GO:0004252 MF: serine-type endopeptidase activity;GO:0006508 BP: proteolysis	G	PF00574	IPR001907; IPR023562; IPR029045; IPR033135	GO:0004252; GO:0006508
987	TraesCS1D02G563800LC	IWGSC_v1.1_201706	chr1D	483916685	483916846	+	sp|Q0BYA9|RS12_HYPNA	30S ribosomal protein S12				G
988	TraesCS1D02G563900LC	IWGSC_v1.1_201706	chr1D	483917493	483917852	+	tr|M4FIP6|M4FIP6_BRARP	50S ribosomal protein L20	PF00453: Ribosomal protein L20	IPR005813: Ribosomal protein L20	GO:0003735 MF: structural constituent of ribosome;GO:0005622 CC: intracellular;GO:0005840 CC: ribosome;GO:0006412 BP: translation;GO:0019843 MF: rRNA binding	G	PF00453	IPR005813	GO:0003735; GO:0005622; GO:0005840; GO:0006412; GO:0019843
989	TraesCS1D02G435200	IWGSC_v1.1_201706	chr1D	483918015	483918527	-	sp|B0C2J3|RS18_ACAM1	30S ribosomal protein S18	PF01084: Ribosomal protein S18	IPR001648: Ribosomal protein S18; IPR018275: Ribosomal protein S18, conserved site	GO:0003735 MF: structural constituent of ribosome;GO:0005622 CC: intracellular;GO:0005840 CC: ribosome;GO:0006412 BP: translation	G	PF01084	IPR001648; IPR018275	GO:0003735; GO:0005622; GO:0005840; GO:0006412
990	TraesCS1D02G564000LC	IWGSC_v1.1_201706	chr1D	483918797	483918997	-	sp|B7KBE3|RL33_CYAP7	50S ribosomal protein L33	PF00471: Ribosomal protein L33	IPR001705: Ribosomal protein L33; IPR011332: Zinc-binding ribosomal protein; IPR018264: Ribosomal protein L33, conserved site	GO:0003735 MF: structural constituent of ribosome;GO:0005622 CC: intracellular;GO:0005840 CC: ribosome;GO:0006412 BP: translation	G	PF00471	IPR001705; IPR011332; IPR018264	GO:0003735; GO:0005622; GO:0005840; GO:0006412
991	TraesCS1D02G435300	IWGSC_v1.1_201706	chr1D	483920600	483920800	-	sp|B7KBE3|RL33_CYAP7	50S ribosomal protein L33	PF00471: Ribosomal protein L33	IPR001705: Ribosomal protein L33; IPR011332: Zinc-binding ribosomal protein	GO:0003735 MF: structural constituent of ribosome;GO:0005622 CC: intracellular;GO:0005840 CC: ribosome;GO:0006412 BP: translation	G	PF00471	IPR001705; IPR011332	GO:0003735; GO:0005622; GO:0005840; GO:0006412
992	TraesCS1D02G435400	IWGSC_v1.1_201706	chr1D	483921241	483921369	-	tr|A0A075W066|A0A075W066_AEGLO	Photosystem I reaction center subunit IX	PF01701: Photosystem I reaction centre subunit IX / PsaJ	IPR002615: Photosystem I PsaJ, reaction centre subunit IX	GO:0009522 CC: photosystem I;GO:0015979 BP: photosynthesis	G	PF01701	IPR002615	GO:0009522; GO:0015979
993	TraesCS1D02G435500	IWGSC_v1.1_201706	chr1D	483922141	483922254	-	tr|X2CEU8|X2CEU8_9POAL	Cytochrome b6-f complex subunit 5	PF02529: Cytochrome B6-F complex subunit 5	IPR003683: Cytochrome b6/f complex, subunit 5	GO:0009512 CC: cytochrome b6f complex	G	PF02529	IPR003683	GO:0009512
994	TraesCS1D02G435600	IWGSC_v1.1_201706	chr1D	483922433	483922528	-	tr|W5HZ50|W5HZ50_WHEAT	Cytochrome b6-f complex subunit 6	PF05115: Cytochrome B6-F complex subunit VI (PetL)	IPR007802: Cytochrome b6-f complex subunit 6	GO:0009055 MF: electron carrier activity;GO:0009512 CC: cytochrome b6f complex	G	PF05115	IPR007802	GO:0009055; GO:0009512
995	TraesCS1D02G564100LC	IWGSC_v1.1_201706	chr1D	483922585	483923046	-	tr|S4Z2Z4|S4Z2Z4_TRIMO	Cytochrome c biogenesis protein CcsA	PF01578: Cytochrome C assembly protein	IPR002541: Cytochrome c assembly protein	GO:0017004 BP: cytochrome complex assembly;GO:0020037 MF: heme binding	G	PF01578	IPR002541	GO:0017004; GO:0020037
996	TraesCS1D02G435700	IWGSC_v1.1_201706	chr1D	483937746	483960431	-	tr|Q94HW1|Q94HW1_ARATH	B-block binding subunit of TFIIIC	PF04182: B-block binding subunit of TFIIIC	IPR007309: B-block binding subunit of TFIIIC; IPR011991: Winged helix-turn-helix DNA-binding domain		G	PF04182	IPR007309; IPR011991
997	TraesCS1D02G435800	IWGSC_v1.1_201706	chr1D	483972551	483974757	+	tr|I1W6X3|I1W6X3_CAMSI	Polyol transporter	PF00083: Sugar (and other) transporter	IPR003663: Sugar/inositol transporter; IPR005828: Major facilitator, sugar transporter-like; IPR005829: Sugar transporter, conserved site; IPR020846: Major facilitator superfamily domain	GO:0005215 MF: transporter activity;GO:0016020 CC: membrane;GO:0016021 CC: integral component of membrane;GO:0022857 MF: transmembrane transporter activity;GO:0022891 MF: substrate-specific transmembrane transporter activity;GO:0055085 BP: transmembrane transport	G	PF00083	IPR003663; IPR005828; IPR005829; IPR020846	GO:0005215; GO:0016020; GO:0016021; GO:0022857; GO:0022891; GO:0055085
998	TraesCS1D02G564200LC	IWGSC_v1.1_201706	chr1D	483973203	483973553	-	AT5G60600.5	4-hydroxy-3-methylbut-2-enyl diphosphate synthase				G
999	TraesCS1D02G564300LC	IWGSC_v1.1_201706	chr1D	483976796	483977404	+	sp|Q6FYQ5|TILS_BARQU	tRNA(Ile)-lysidine synthase				G
1000	TraesCS1D02G564400LC	IWGSC_v1.1_201706	chr1D	484099533	484099757	-	AT5G14490.4	NAC domain containing protein 85				G
1001	TraesCS1D02G564500LC	IWGSC_v1.1_201706	chr1D	484110374	484110976	+	sp|Q71MB6|SO4C1_RAT	Solute carrier organic anion transporter family member 4C1				G
1002	TraesCS1D02G435900	IWGSC_v1.1_201706	chr1D	484113668	484113868	+	AT1G68580.5	Agenet and bromo-adjacent homology (BAH) domain-containing protein				G
1003	TraesCS1D02G436000	IWGSC_v1.1_201706	chr1D	484114477	484114892	+	sp|Q4JQV6|RIR1_VZVO	Ribonucleoside-diphosphate reductase large subunit				G
1004	TraesCS1D02G564600LC	IWGSC_v1.1_201706	chr1D	484115216	484119177	-	AT5G09850.3	Transcription elongation factor (TFIIS) family protein				G
1005	TraesCS1D02G436100	IWGSC_v1.1_201706	chr1D	484118020	484141538	-	sp|Q9HPX4|COFD_HALSA	2-phospho-L-lactate transferase				G
1006	TraesCS1D02G436200	IWGSC_v1.1_201706	chr1D	484164703	484168096	-	sp|B4SQS0|IF2_STRM5	Translation initiation factor IF-2				G
1007	TraesCS1D02G564700LC	IWGSC_v1.1_201706	chr1D	484176813	484177993	+	tr|B6TZD2|B6TZD2_MAIZE	Glycerophosphodiester phosphodiesterase		IPR017946: PLC-like phosphodiesterase, TIM beta/alpha-barrel domain	GO:0006629 BP: lipid metabolic process;GO:0008081 MF: phosphoric diester hydrolase activity	G		IPR017946	GO:0006629; GO:0008081
1008	TraesCS1D02G436300	IWGSC_v1.1_201706	chr1D	484192746	484194527	-	sp|Q69L87|HAK22_ORYSJ	Potassium transporter 22				G
1009	TraesCS1D02G564800LC	IWGSC_v1.1_201706	chr1D	484196366	484197376	+	tr|Q338Z2|Q338Z2_ORYSJ	Retrotransposon protein, putative, unclassified		IPR005135: Endonuclease/exonuclease/phosphatase		TE		IPR005135
1010	TraesCS1D02G564900LC	IWGSC_v1.1_201706	chr1D	484197575	484198075	+	tr|Q7XE51|Q7XE51_ORYSJ	Retrotransposon protein, putative, unclassified				TE
1011	TraesCS1D02G565000LC	IWGSC_v1.1_201706	chr1D	484198137	484198946	+	tr|A0A0B2R0V5|A0A0B2R0V5_GLYSO	LINE-1 reverse transcriptase like	PF00078: Reverse transcriptase (RNA-dependent DNA polymerase)	IPR000477: Reverse transcriptase domain		TE	PF00078	IPR000477
1012	TraesCS1D02G565100LC	IWGSC_v1.1_201706	chr1D	484199408	484200010	+	AT3G26855.1	RNA-directed DNA polymerase (reverse transcriptase)-related family protein	PF13966: zinc-binding in reverse transcriptase	IPR026960: Reverse transcriptase zinc-binding domain		TE	PF13966	IPR026960
1013	TraesCS1D02G565200LC	IWGSC_v1.1_201706	chr1D	484232159	484232501	-	sp|Q9BE71|LRFN2_MACFA	Leucine-rich repeat and fibronectin type-III domain-containing protein 2				G
1014	TraesCS1D02G565300LC	IWGSC_v1.1_201706	chr1D	484233309	484236625	-	AT1G75450.2	cytokinin oxidase 5				G
1015	TraesCS1D02G565400LC	IWGSC_v1.1_201706	chr1D	484240175	484244506	-	sp|A0R610|DPRE2_MYCS2	Decaprenylphosphoryl-2-keto-beta-D-erythro-pentose reductase				G
1016	TraesCS1D02G436400	IWGSC_v1.1_201706	chr1D	484251498	484251698	+	sp|F1LNJ2|U520_RAT	U5 small nuclear ribonucleoprotein 200 kDa helicase				TE?
[truncated: 456 more rows]

## Sheet: 3A
	Gene ID	Annotation	Chromosome	Start (bp)	Stop (bp)	Orientation	Blast-Hit-Accession	Human-Readable-Description	Pfam-IDs-(Description)	Interpro-IDs-(Description)	GO-IDs-(Description)-via-Interpro	Gene-or-TE-TE?-U (via-function)	Pfam-IDs	Interpro-IDs	GO-IDs-via-Interpro
1	TraesCS3A02G058100	IWGSC_v1.1_201706	chr3A	34519740	34524754	+	tr|W5ZTD6|W5ZTD6_MAIZE	Myosin	PF01843: DIL domain	IPR002710: Dilute domain		G	PF01843	IPR002710
2	TraesCS3A02G068300LC	IWGSC_v1.1_201706	chr3A	34523575	34524126	-	AT1G21600.2	plastid transcriptionally active 6				G
3	TraesCS3A02G068400LC	IWGSC_v1.1_201706	chr3A	34529020	34529151	-	tr|G7J9T6|G7J9T6_MEDTR	Transmembrane protein, putative				G
[truncated: 9,212 more rows]

## Sheet: 4A
	Gene ID	Annotation	Chromosome	Start (bp)	Stop (bp)	Orientation	Blast-Hit-Accession	Human-Readable-Description	Pfam-IDs-(Description)	Interpro-IDs-(Description)	GO-IDs-(Description)-via-Interpro	Gene-or-TE-TE?-U (via-function)	Pfam-IDs	Interpro-IDs	GO-IDs-via-Interpro
[truncated: 4,300 more rows]

[truncated: 5 more sheets: 4B, 4D, 6A, 6D, 7B]
